# Supplementary material for: An additive Gaussian process regression model for interpretable non-parametric analysis of longitudinal data
Source: Nat Commun. 2019 Apr 17;10:1798. doi: 10.1038/s41467-019-09785-8 (PMC6470127; doi:10.1038/s41467-019-09785-8)
Supplement: Supplementary file 4 — Supplementary Data 1 [file 41467_2019_9785_MOESM4_ESM.xlsx]

## Sheet: LME
Covariates: age , dise (disease), loc (location), gen (gender), group (case/control), id
Dataset	Experiment	id	id,age	id,dise	id,dise,age	id,loc	id,loc,age	id,loc,dise	id,loc,dise,age	id,gen	id,gen,age	id,gen,dise	id,gen,dise,age	id,gen,loc	id,gen,loc,age	id,gen,loc,dise	id,gen,loc,dise,age	id,group	id,group,age	id,group,dise	id,group,dise,age	id,group,loc	id,group,loc,age	id,group,loc,dise	id,group,loc,dise,age	id,group,gen	id,group,gen,age	id,group,gen,dise	id,group,gen,dise,age	id,group,gen,loc	id,group,gen,loc,age	id,group,gen,loc,dise	id,group,gen,loc,dise,age	# of Experiments
id + noise	Noise = 1	10	45	2	4	2	6	0	0	0	9	0	0	2	2	0	0	5	2	0	2	4	1	0	2	0	1	0	0	0	0	0	1	100
	Noise = 3	6	42	3	2	2	8	0	4	2	14	1	1	1	0	0	1	2	3	1	2	2	0	0	1	0	0	0	1	0	1	0	0	100
	Noise = 5	16	40	1	4	4	6	0	1	2	5	0	0	0	2	0	2	3	2	1	4	0	1	0	0	1	0	0	3	0	0	1	1	100
	Noise = 8	13	49	1	2	2	4	1	0	2	8	1	3	1	1	0	0	4	1	0	4	0	2	0	1	0	0	0	0	0	0	0	0	100
`	10 case, 10 control	30	20	4	5	6	6	2	2	4	4	1	0	2	2	0	0	3	4	0	0	2	1	1	0	1	0	0	0	0	0	0	0	100
	20 case, 20 control	6	42	3	2	2	8	0	4	2	14	1	1	1	0	0	1	2	3	1	2	2	0	0	1	0	0	0	1	0	1	0	0	100
	30 case, 30 control	7	42	0	7	1	9	0	2	2	15	0	0	1	0	0	1	1	3	0	4	0	2	0	0	0	1	1	0	0	0	0	1	100
	40 case, 40 control	1	57	0	6	0	7	1	2	2	5	0	0	1	2	0	0	1	6	0	4	0	2	0	1	0	1	1	0	0	0	0	0	100
	2 months	8	37	3	4	5	8	0	1	3	6	0	0	3	1	1	0	3	4	1	3	1	1	0	4	0	0	0	2	1	0	0	0	100
	3 months	6	42	3	2	2	8	0	4	2	14	1	1	1	0	0	1	2	3	1	2	2	0	0	1	0	0	0	1	0	1	0	0	100
	4 months	10	44	1	6	0	7	0	0	2	13	0	1	0	4	0	0	1	4	0	4	0	2	0	0	0	0	0	0	1	0	0	0	100
	6 months	0	52	1	7	1	9	1	2	0	10	1	3	0	2	0	0	2	2	0	2	1	0	0	0	0	0	0	2	0	2	0	0	100
id + age + noise	Noise = 1	0	64	0	3	0	8	0	2	0	7	0	1	0	0	0	1	0	1	0	6	0	2	0	2	0	1	0	2	0	0	0	0	100
	Noise = 3	1	57	1	7	1	8	0	3	0	9	0	1	0	3	0	0	0	3	0	3	0	0	0	0	0	2	0	1	0	0	0	0	100
	Noise = 5	0	57	0	8	0	9	0	1	0	5	0	2	0	3	0	0	0	5	0	5	0	3	0	1	0	0	0	1	0	0	0	0	100
	Noise = 8	0	54	0	5	1	12	0	0	0	13	0	2	0	1	0	1	0	2	0	3	1	1	0	0	0	1	0	1	0	2	0	0	100
	10 case, 10 control	2	53	2	13	0	10	0	0	0	6	0	1	0	3	0	0	0	4	0	1	0	1	0	0	0	0	0	4	0	0	0	0	100
	20 case, 20 control	1	57	1	7	1	8	0	3	0	9	0	1	0	3	0	0	0	3	0	3	0	0	0	0	0	2	0	1	0	0	0	0	100
	30 case, 30 control	1	56	0	6	0	7	0	1	0	14	0	1	0	2	0	1	0	3	1	3	0	1	0	1	0	1	0	1	0	0	0	0	100
	40 case, 40 control	1	55	0	7	0	6	0	2	0	10	0	3	0	4	0	0	0	5	0	1	0	1	0	0	0	0	1	3	0	1	0	0	100
	2 months	0	50	0	7	0	14	0	1	0	13	0	1	0	2	0	0	0	3	0	7	0	1	0	0	0	0	0	1	0	0	0	0	100
	3 months	1	57	1	7	1	8	0	3	0	9	0	1	0	3	0	0	0	3	0	3	0	0	0	0	0	2	0	1	0	0	0	0	100
	4 months	1	57	0	7	2	12	0	0	0	7	0	1	0	2	0	0	0	3	0	2	0	3	0	1	0	1	0	1	0	0	0	0	100
	6 months	1	60	2	6	0	6	0	1	1	8	0	1	0	2	0	0	0	4	0	5	0	0	0	1	0	1	0	1	0	0	0	0	100
id + loc +age + noise	Noise = 1	0	18	0	0	0	62	0	4	0	4	0	0	1	3	0	0	0	1	0	1	1	2	0	2	0	0	0	0	0	0	1	0	100
	Noise = 3	0	12	0	1	4	51	2	5	0	4	0	0	0	10	0	1	0	0	0	1	0	6	0	2	0	0	0	0	0	0	1	0	100
	Noise = 5	0	21	0	2	0	48	2	11	0	2	0	0	0	7	0	1	0	1	0	1	0	1	0	2	0	1	0	0	0	0	0	0	100
	Noise = 8	0	17	0	1	2	52	1	3	0	2	0	0	0	6	0	3	0	4	0	3	0	3	0	1	0	0	0	0	0	2	0	0	100
	10 case, 10 control	0	27	0	2	2	38	1	3	1	5	0	0	0	5	1	1	0	3	1	2	0	4	0	4	0	0	0	0	0	0	0	0	100
	20 case, 20 control	0	12	0	1	4	51	2	5	0	4	0	0	0	10	0	1	0	0	0	1	0	6	0	2	0	0	0	0	0	0	1	0	100
	30 case, 30 control	0	10	0	1	0	63	0	6	0	2	0	0	0	7	0	3	0	1	0	0	0	3	0	4	0	0	0	0	0	0	0	0	100
	40 case, 40 control	0	9	0	1	1	64	0	4	0	0	0	0	1	8	0	1	0	0	0	1	0	3	0	6	0	0	0	0	0	1	0	0	100
	2 months	0	18	0	1	1	42	0	8	0	3	0	0	0	5	1	2	0	2	1	3	1	5	1	4	0	0	0	0	0	1	0	1	100
	3 months	0	12	0	1	4	51	2	5	0	4	0	0	0	10	0	1	0	0	0	1	0	6	0	2	0	0	0	0	0	0	1	0	100
	4 months	0	12	0	0	2	62	2	3	0	5	0	1	0	4	0	1	0	0	0	0	1	3	0	3	0	1	0	0	0	0	0	0	100
	6 months	0	19	0	2	3	53	2	5	0	2	0	0	0	5	0	0	0	1	0	0	1	2	0	3	0	0	0	1	0	0	0	1	100
id + dise + age + noise	Noise = 1	0	2	1	16	0	0	0	2	0	0	0	3	0	0	0	3	0	29	0	21	0	8	0	4	0	4	0	5	0	2	0	0	100
	Noise = 3	0	2	1	19	0	3	0	3	0	0	0	4	0	0	0	0	0	19	0	26	0	6	0	5	0	5	0	5	0	2	0	0	100
	Noise = 5	0	4	0	19	0	0	0	4	0	0	0	7	0	0	0	0	0	21	2	17	0	3	0	6	0	6	2	8	0	0	0	1	100
	Noise = 8	0	1	0	20	0	1	0	6	1	2	0	2	0	0	0	1	1	22	0	25	0	3	0	2	0	7	0	5	0	1	0	0	100
	10 case, 10 control	0	11	1	14	0	3	0	3	0	1	0	5	0	0	0	3	0	25	3	17	0	4	0	3	0	4	1	2	0	0	0	0	100
	20 case, 20 control	0	2	1	19	0	3	0	3	0	0	0	4	0	0	0	0	0	19	0	26	0	6	0	5	0	5	0	5	0	2	0	0	100
	30 case, 30 control	0	1	0	12	0	0	0	3	0	1	0	2	0	0	0	3	0	24	0	27	0	5	0	7	0	2	1	9	1	1	0	1	100
	40 case, 40 control	0	1	1	9	0	0	0	3	0	1	0	2	0	0	0	1	0	27	1	28	1	5	0	11	0	1	0	8	0	0	0	0	100
	2 months	0	4	0	16	0	0	0	4	0	2	0	2	0	0	0	3	0	17	1	25	0	8	0	4	0	6	0	5	0	0	0	3	100
	3 months	0	2	1	19	0	3	0	3	0	0	0	4	0	0	0	0	0	19	0	26	0	6	0	5	0	5	0	5	0	2	0	0	100
	4 months	0	4	0	16	0	1	0	5	0	1	0	5	0	0	0	1	0	16	0	28	0	5	1	3	0	6	0	4	0	3	0	1	100
	6 months	0	4	2	26	0	0	0	5	0	0	0	4	0	0	0	1	2	25	2	17	0	6	0	1	0	1	0	1	0	1	0	2	100
id + loc + dise + age + noise	Noise = 1	0	3	0	6	0	4	2	15	0	0	0	0	0	0	0	1	0	5	0	8	0	23	2	24	0	1	0	2	0	2	0	2	100
	Noise = 3	0	0	0	6	0	4	0	18	0	0	0	0	0	0	0	1	0	6	1	4	0	28	1	16	0	1	0	2	0	5	0	7	100
	Noise = 5	0	0	0	5	0	6	0	21	0	0	0	2	0	2	0	2	0	1	0	3	0	23	3	20	0	0	0	0	1	7	0	4	100
	Noise = 8	0	5	0	5	0	2	3	11	0	1	0	2	0	0	2	4	0	5	0	6	0	19	3	21	0	0	0	1	0	5	1	4	100
	10 case, 10 control	0	3	0	16	0	5	2	15	0	3	0	1	0	2	0	0	1	7	0	9	1	15	0	10	0	4	0	2	0	2	0	2	100
	20 case, 20 control	0	0	0	6	0	4	0	18	0	0	0	0	0	0	0	1	0	6	1	4	0	28	1	16	0	1	0	2	0	5	0	7	100
	30 case, 30 control	0	13	0	5	0	1	0	15	0	0	0	2	0	0	0	3	0	4	0	6	0	15	0	24	0	1	0	1	0	4	0	6	100
	40 case, 40 control	0	0	0	2	0	1	0	12	0	1	0	0	0	0	0	3	0	3	0	6	0	22	0	38	0	0	0	0	1	6	0	5	100
	2 months	0	9	0	3	0	3	0	17	0	2	0	1	0	0	1	2	0	3	0	14	0	18	0	16	0	2	0	2	0	4	0	3	100
	3 months	0	0	0	6	0	4	0	18	0	0	0	0	0	0	0	1	0	6	1	4	0	28	1	16	0	1	0	2	0	5	0	7	100
	4 months	0	12	1	6	0	1	0	13	0	2	0	3	0	0	0	1	0	9	0	6	1	17	3	16	0	0	0	0	1	5	2	1	100
	6 months	0	6	0	2	0	6	0	16	0	1	0	0	0	1	0	3	0	9	0	5	2	27	4	9	0	1	0	1	0	1	2	4	100

## Sheet: LME-Polynomial
Covariates: age , dise (disease), loc (location), gen (gender), group (case/control), id
Dataset	Experiment	id	id,age	id,dise	id,dise,age	id,loc	id,loc,age	id,loc,dise	id,loc,dise,age	id,gen	id,gen,age	id,gen,dise	id,gen,dise,age	id,gen,loc	id,gen,loc,age	id,gen,loc,dise	id,gen,loc,dise,age	id,group	id,group,age	id,group,dise	id,group,dise,age	id,group,loc	id,group,loc,age	id,group,loc,dise	id,group,loc,dise,age	id,group,gen	id,group,gen,age	id,group,gen,dise	id,group,gen,dise,age	id,group,gen,loc	id,group,gen,loc,age	id,group,gen,loc,dise	id,group,gen,loc,dise,age	# of Experiments
id + noise	Noise = 1	12	39	2	1	2	6	0	1	1	7	1	2	2	3	0	0	7	4	1	1	4	2	0	0	0	1	0	0	0	1	0	0	100
	Noise = 3	10	37	3	3	2	6	1	2	2	12	1	0	2	0	0	0	4	3	0	2	3	3	0	0	1	1	0	0	0	2	0	0	100
	Noise = 5	18	36	2	4	5	8	0	0	4	7	0	0	0	2	0	1	4	3	0	0	0	1	0	0	1	1	1	0	0	2	0	0	100
	Noise = 8	18	41	0	4	4	4	1	2	2	7	0	3	1	1	0	0	5	3	2	0	1	1	0	0	0	0	0	0	0	0	0	0	100
`	10 case, 10 control	35	14	4	3	7	6	1	0	6	4	0	0	1	2	1	0	5	7	0	0	3	0	0	0	1	0	0	0	0	0	0	0	100
	20 case, 20 control	10	37	3	3	2	6	1	2	2	12	1	0	2	0	0	0	4	3	0	2	3	3	0	0	1	1	0	0	0	2	0	0	100
	30 case, 30 control	6	42	2	4	1	10	0	1	2	13	1	1	1	0	1	0	3	6	0	0	1	1	0	0	1	1	0	0	0	1	0	1	100
	40 case, 40 control	3	53	1	4	0	6	1	1	3	4	1	2	1	1	0	1	1	10	0	1	0	4	0	0	1	1	0	0	0	0	0	0	100
	2 months	11	35	2	1	5	8	0	0	4	5	0	1	4	2	0	0	5	8	1	3	2	1	0	1	0	0	0	0	1	0	0	0	100
	3 months	10	37	3	3	2	6	1	2	2	12	1	0	2	0	0	0	4	3	0	2	3	3	0	0	1	1	0	0	0	2	0	0	100
	4 months	13	35	3	5	0	7	0	0	4	13	0	0	0	5	0	0	3	6	0	0	0	2	0	0	1	1	0	1	1	0	0	0	100
	6 months	2	47	1	3	1	10	0	1	1	12	0	0	1	2	0	1	2	9	0	1	1	0	0	1	1	1	0	1	0	1	0	0	100
id + age + noise	Noise = 1	0	51	0	5	0	13	0	0	0	12	0	1	0	0	0	0	0	7	0	1	0	3	0	2	0	2	0	1	0	2	0	0	100
	Noise = 3	0	50	0	2	0	9	0	1	0	13	0	2	0	3	0	0	0	8	0	4	0	3	0	0	0	2	0	1	0	2	0	0	100
	Noise = 5	0	51	0	3	0	11	0	3	0	8	0	1	0	4	0	1	0	9	0	2	0	3	0	1	0	2	0	1	0	0	0	0	100
	Noise = 8	0	52	0	9	0	10	0	1	0	12	0	1	0	3	0	0	0	3	0	1	0	2	0	1	0	1	0	2	0	2	0	0	100
	10 case, 10 control	0	42	0	11	0	8	0	1	0	8	0	4	0	4	0	0	0	14	0	2	0	2	0	0	0	3	0	1	0	0	0	0	100
	20 case, 20 control	0	50	0	2	0	9	0	1	0	13	0	2	0	3	0	0	0	8	0	4	0	3	0	0	0	2	0	1	0	2	0	0	100
	30 case, 30 control	0	50	0	3	0	8	0	1	0	14	0	3	0	2	0	0	0	8	0	3	0	4	0	0	0	3	0	0	0	0	0	1	100
	40 case, 40 control	0	46	0	5	0	6	0	2	0	13	0	1	0	4	0	1	0	11	0	3	0	4	0	0	0	2	0	1	0	1	0	0	100
	2 months	0	44	0	15	0	14	0	2	0	13	0	1	0	4	0	0	0	3	0	1	0	1	0	0	0	1	0	1	0	0	0	0	100
	3 months	0	50	0	2	0	9	0	1	0	13	0	2	0	3	0	0	0	8	0	4	0	3	0	0	0	2	0	1	0	2	0	0	100
	4 months	0	58	0	2	1	12	0	3	0	11	0	1	0	2	0	0	0	6	0	1	0	3	0	0	0	0	0	0	0	0	0	0	100
	6 months	0	51	0	8	0	9	0	0	0	8	0	0	0	3	0	1	0	11	0	3	0	4	0	0	0	1	0	0	0	1	0	0	100
id + loc +age + noise	Noise = 1	0	14	0	1	0	54	0	6	0	2	0	0	0	13	0	1	0	1	0	1	0	5	0	2	0	0	0	0	0	0	0	0	100
	Noise = 3	0	14	0	1	0	41	0	4	0	5	0	1	0	11	0	2	0	1	0	1	0	13	0	3	0	0	0	0	0	3	0	0	100
	Noise = 5	0	15	0	5	0	47	1	4	0	1	0	1	0	13	0	1	0	2	0	0	0	8	0	0	0	0	0	0	0	2	0	0	100
	Noise = 8	0	15	0	1	0	52	0	4	0	2	0	0	0	7	0	2	0	2	0	2	0	9	0	1	0	0	0	0	0	3	0	0	100
	10 case, 10 control	0	24	0	3	0	34	0	7	0	9	0	1	0	6	0	2	0	3	0	1	0	5	0	2	0	0	0	1	0	2	0	0	100
	20 case, 20 control	0	14	0	1	0	41	0	4	0	5	0	1	0	11	0	2	0	1	0	1	0	13	0	3	0	0	0	0	0	3	0	0	100
	30 case, 30 control	0	10	0	0	0	51	0	7	0	3	0	0	0	13	0	1	0	1	0	0	0	9	0	2	0	1	0	0	0	2	0	0	100
	40 case, 40 control	0	8	0	0	0	58	0	5	0	1	0	0	0	11	0	2	0	1	0	0	0	10	0	3	0	0	0	0	0	1	0	0	100
	2 months	0	11	0	1	0	46	0	2	0	6	0	0	0	11	0	2	0	2	0	1	0	11	0	2	0	0	0	1	0	3	0	1	100
	3 months	0	14	0	1	0	41	0	4	0	5	0	1	0	11	0	2	0	1	0	1	0	13	0	3	0	0	0	0	0	3	0	0	100
	4 months	0	10	0	2	0	58	0	5	0	5	0	0	0	6	0	0	0	1	0	0	1	8	0	0	0	1	0	0	0	2	0	1	100
	6 months	0	14	0	1	0	59	0	1	0	3	0	1	0	11	0	2	0	2	0	0	0	3	0	3	0	0	0	0	0	0	0	0	100
id + dise + age + noise	Noise = 1	0	2	0	25	0	1	0	6	0	1	0	3	0	0	0	2	0	21	0	18	0	2	0	4	0	4	0	7	0	3	0	1	100
	Noise = 3	0	0	0	25	0	0	0	5	0	1	0	5	0	0	0	1	0	14	0	27	0	8	0	6	0	5	0	3	0	0	0	0	100
	Noise = 5	0	2	0	22	0	0	0	1	0	0	0	8	0	0	0	1	0	18	0	22	0	5	0	3	0	6	0	7	0	0	0	5	100
	Noise = 8	0	0	0	19	0	0	0	1	0	2	0	3	0	1	0	2	0	26	0	21	0	4	0	8	0	5	0	7	0	0	0	1	100
	10 case, 10 control	0	9	2	18	0	3	0	8	0	0	0	9	0	0	0	0	0	23	0	14	0	4	0	1	0	3	0	5	0	0	0	1	100
	20 case, 20 control	0	0	0	25	0	0	0	5	0	1	0	5	0	0	0	1	0	14	0	27	0	8	0	6	0	5	0	3	0	0	0	0	100
	30 case, 30 control	0	1	0	17	0	0	0	5	0	1	0	5	0	0	0	2	0	15	0	30	0	7	0	3	0	4	0	7	0	0	0	3	100
	40 case, 40 control	0	0	0	15	0	0	0	4	0	1	0	2	0	0	0	1	0	17	0	36	0	3	0	11	0	2	0	8	0	0	0	0	100
	2 months	0	3	0	17	0	0	0	8	0	0	0	3	0	0	0	5	0	13	0	24	0	6	0	6	0	8	0	7	0	0	0	0	100
	3 months	0	0	0	25	0	0	0	5	0	1	0	5	0	0	0	1	0	14	0	27	0	8	0	6	0	5	0	3	0	0	0	0	100
	4 months	0	5	0	20	0	0	0	3	0	1	0	5	0	0	0	1	0	13	0	21	0	7	0	8	0	3	0	8	0	3	0	2	100
	6 months	0	1	0	21	0	1	0	2	0	1	0	1	0	0	0	1	0	27	1	22	0	8	0	4	0	2	0	4	0	2	0	2	100
id + loc + dise + age + noise	Noise = 1	0	2	0	11	0	3	0	21	0	0	0	1	0	0	0	4	0	6	0	8	0	13	0	23	0	3	0	1	0	3	0	1	100
	Noise = 3	0	1	0	6	0	2	0	19	0	0	0	1	0	0	0	4	0	9	0	5	0	20	0	21	0	1	0	2	0	3	0	6	100
	Noise = 5	0	1	0	7	0	4	0	16	0	0	0	0	0	0	0	6	0	9	0	2	0	17	0	24	0	1	0	0	0	8	0	5	100
	Noise = 8	0	4	0	3	0	2	0	16	0	0	0	3	0	0	0	3	0	11	0	5	0	21	0	22	0	2	0	2	0	3	0	3	100
	10 case, 10 control	0	2	0	22	0	3	0	17	0	1	0	5	0	1	0	2	0	12	0	6	0	13	0	9	0	4	0	1	0	2	0	0	100
	20 case, 20 control	0	1	0	6	0	2	0	19	0	0	0	1	0	0	0	4	0	9	0	5	0	20	0	21	0	1	0	2	0	3	0	6	100
	30 case, 30 control	0	0	0	5	0	1	0	14	0	0	0	1	0	0	0	7	0	6	0	4	0	18	0	30	0	2	0	2	0	6	0	4	100
	40 case, 40 control	0	0	0	2	0	0	0	15	0	0	0	0	0	0	0	3	0	4	0	1	0	15	0	50	0	0	0	1	0	4	0	5	100
	2 months	0	2	0	11	0	3	0	17	0	0	0	2	0	1	1	6	0	9	0	5	0	18	0	16	0	2	0	1	0	3	0	3	100
	3 months	0	1	0	6	0	2	0	19	0	0	0	1	0	0	0	4	0	9	0	5	0	20	0	21	0	1	0	2	0	3	0	6	100
	4 months	0	0	0	10	0	1	0	17	0	0	0	4	0	0	0	2	0	9	0	7	0	20	0	19	0	1	0	3	0	4	0	3	100
	6 months	0	2	0	5	0	6	0	20	0	0	0	0	0	1	0	3	0	9	0	7	0	25	0	15	0	1	0	2	0	1	0	3	100

## Sheet: GP-ARD
Covariates: age , dise (disease), loc (location), gen (gender), group (case/control), id
Dataset	Experiment	id	id,age	id,dise	id,dise,age	id,loc	id,loc,age	id,loc,dise	id,loc,dise,age	id,gen	id,gen,age	id,gen,dise	id,gen,dise,age	id,gen,loc	id,gen,loc,age	id,gen,loc,dise	id,gen,loc,dise,age	id,group	id,group,age	id,group,dise	id,group,dise,age	id,group,loc	id,group,loc,age	id,group,loc,dise	id,group,loc,dise,age	id,group,gen	id,group,gen,age	id,group,gen,dise	id,group,gen,dise,age	id,group,gen,loc	id,group,gen,loc,age	id,group,gen,loc,dise	id,group,gen,loc,dise,age	# of Experiments
id + noise	Noise = 1	93	0	0	0	1	0	0	0	2	0	0	0	1	0	0	0	0	0	0	0	1	0	0	0	2	0	0	0	0	0	0	0	100
	Noise = 3	92	0	0	0	1	0	0	0	3	0	0	0	0	0	0	0	2	0	0	0	1	0	0	0	1	0	0	0	0	0	0	0	100
	Noise = 5	90	0	0	0	1	0	0	0	1	0	0	0	1	0	0	0	2	0	0	0	2	0	0	0	2	0	0	0	1	0	0	0	100
	Noise = 8	91	0	0	0	0	0	0	0	4	0	0	0	2	0	0	0	3	0	0	0	0	0	0	0	0	0	0	0	0	0	0	0	100
`	10 case, 10 control	86	0	0	0	4	0	0	0	3	0	1	0	0	0	0	0	1	0	0	0	2	0	0	0	2	0	0	0	1	0	0	0	100
	20 case, 20 control	92	0	0	0	1	0	0	0	3	0	0	0	0	0	0	0	2	0	0	0	1	0	0	0	1	0	0	0	0	0	0	0	100
	30 case, 30 control	98	0	0	0	0	0	0	0	1	0	0	0	0	0	0	0	0	0	0	0	1	0	0	0	0	0	0	0	0	0	0	0	100
	40 case, 40 control	99	0	0	0	0	0	0	0	0	0	0	0	0	0	0	0	1	0	0	0	0	0	0	0	0	0	0	0	0	0	0	0	100
	2 months	94	0	0	0	1	0	0	0	0	0	0	0	0	0	0	0	3	0	0	0	2	0	0	0	0	0	0	0	0	0	0	0	100
	3 months	92	0	0	0	1	0	0	0	3	0	0	0	0	0	0	0	2	0	0	0	1	0	0	0	1	0	0	0	0	0	0	0	100
	4 months	86	0	0	0	3	0	1	0	3	0	0	0	1	0	0	0	3	0	1	0	1	0	0	0	0	0	0	0	1	0	0	0	100
	6 months	88	0	0	0	3	0	0	0	3	0	0	0	1	0	0	0	1	0	0	0	0	0	0	0	1	0	0	0	0	0	2	1	100
id + age + noise	Noise = 1	0	90	0	0	0	3	0	1	0	2	0	0	0	0	0	0	0	2	0	1	0	0	0	1	0	0	0	0	0	0	0	0	100
	Noise = 3	0	88	0	0	0	2	0	0	0	3	0	0	0	1	0	0	0	3	0	1	0	0	0	1	0	1	0	0	0	0	0	0	100
	Noise = 5	0	81	0	3	0	3	0	2	0	2	0	1	0	1	0	0	0	3	0	1	0	1	0	0	0	0	0	0	0	1	0	1	100
	Noise = 8	2	72	0	2	0	5	0	1	0	4	0	4	0	1	0	1	0	2	0	2	0	2	0	0	0	0	0	1	0	0	0	1	100
	10 case, 10 control	0	71	0	4	0	7	0	1	0	3	0	2	0	1	0	1	0	5	0	3	0	0	0	0	0	1	0	1	0	0	0	0	100
	20 case, 20 control	0	88	0	0	0	2	0	0	0	3	0	0	0	1	0	0	0	3	0	1	0	0	0	1	0	1	0	0	0	0	0	0	100
	30 case, 30 control	0	88	0	2	0	3	0	1	0	1	0	1	0	0	0	0	0	1	0	2	0	0	0	0	0	0	0	1	0	0	0	0	100
	40 case, 40 control	0	96	0	1	0	1	0	0	0	0	0	0	0	0	0	0	0	2	0	0	0	0	0	0	0	0	0	0	0	0	0	0	100
	2 months	0	91	0	0	0	3	0	0	0	4	0	0	0	1	0	0	0	1	0	0	0	0	0	0	0	0	0	0	0	0	0	0	100
	3 months	0	88	0	0	0	2	0	0	0	3	0	0	0	1	0	0	0	3	0	1	0	0	0	1	0	1	0	0	0	0	0	0	100
	4 months	0	75	0	3	0	5	1	0	0	3	0	0	0	2	0	2	0	2	0	2	0	2	0	1	0	0	0	1	0	0	0	1	100
	6 months	0	75	0	2	0	4	0	2	0	5	0	3	0	2	0	0	0	1	0	3	0	0	0	2	0	0	0	0	0	0	0	1	100
id + loc +age + noise	Noise = 1	0	65	0	0	0	30	0	1	0	2	0	0	0	1	0	0	0	0	0	0	0	1	0	0	0	0	0	0	0	0	0	0	100
	Noise = 3	0	60	0	1	0	31	0	1	0	0	0	0	0	0	0	2	0	0	0	1	0	0	0	4	0	0	0	0	0	0	0	0	100
	Noise = 5	0	55	0	0	0	35	0	1	0	0	0	0	0	4	0	1	0	0	0	0	0	1	0	2	0	0	0	0	0	0	0	1	100
	Noise = 8	0	44	0	0	0	47	0	1	0	0	0	0	0	3	0	2	0	0	0	0	0	1	0	2	0	0	0	0	0	0	0	0	100
	10 case, 10 control	0	48	0	3	0	38	0	1	0	0	0	0	0	6	0	0	0	1	0	1	0	2	0	0	0	0	0	0	0	0	0	0	100
	20 case, 20 control	0	60	0	1	0	31	0	1	0	0	0	0	0	0	0	2	0	0	0	1	0	0	0	4	0	0	0	0	0	0	0	0	100
	30 case, 30 control	0	67	0	0	0	27	0	1	0	0	0	1	0	3	0	0	0	0	0	0	0	0	0	1	0	0	0	0	0	0	0	0	100
	40 case, 40 control	0	68	0	0	0	25	0	1	0	0	0	0	0	1	0	1	0	0	0	0	0	0	0	3	0	0	0	1	0	0	0	0	100
	2 months	0	68	0	0	0	29	0	0	0	0	0	0	0	2	0	0	0	0	0	0	0	0	0	0	0	0	0	0	0	0	0	1	100
	3 months	0	60	0	1	0	31	0	1	0	0	0	0	0	0	0	2	0	0	0	1	0	0	0	4	0	0	0	0	0	0	0	0	100
	4 months	0	54	0	0	0	35	0	2	0	0	0	0	0	3	0	3	0	0	0	0	0	0	0	1	0	0	0	1	0	0	0	1	100
	6 months	1	42	0	2	0	41	0	3	0	0	0	0	0	1	0	1	0	2	0	0	0	3	0	4	0	0	0	0	0	0	0	0	100
id + dise + age + noise	Noise = 1	0	22	2	62	0	0	0	1	0	0	0	0	0	0	0	0	0	7	0	4	0	0	0	1	0	1	0	0	0	0	0	0	100
	Noise = 3	0	18	3	47	0	0	0	4	0	1	0	3	0	0	0	1	0	8	0	10	0	0	0	3	0	2	0	0	0	0	0	0	100
	Noise = 5	0	22	2	47	0	0	0	0	0	0	0	1	0	0	0	0	0	5	1	17	0	0	0	1	0	0	0	3	0	0	0	1	100
	Noise = 8	0	21	2	30	0	0	0	2	0	0	0	2	0	0	0	0	0	13	0	21	0	0	0	2	0	3	0	3	0	0	0	1	100
	10 case, 10 control	0	16	1	34	0	0	0	7	0	0	0	8	0	0	0	2	0	9	0	17	0	2	0	1	0	2	0	1	0	0	0	0	100
	20 case, 20 control	0	18	3	47	0	0	0	4	0	1	0	3	0	0	0	1	0	8	0	10	0	0	0	3	0	2	0	0	0	0	0	0	100
	30 case, 30 control	0	13	3	49	0	0	0	1	0	0	0	1	0	0	0	0	0	5	2	24	0	1	0	0	0	0	0	1	0	0	0	0	100
	40 case, 40 control	0	17	2	44	0	0	0	1	0	0	0	0	0	0	0	0	0	4	0	25	0	0	0	1	0	1	0	5	0	0	0	0	100
	2 months	0	19	4	53	0	0	0	0	0	1	0	1	0	0	0	0	0	7	0	14	0	0	0	0	0	0	0	1	0	0	0	0	100
	3 months	0	18	3	47	0	0	0	4	0	1	0	3	0	0	0	1	0	8	0	10	0	0	0	3	0	2	0	0	0	0	0	0	100
	4 months	0	19	3	42	0	0	0	1	0	1	0	1	0	0	0	0	0	10	0	12	0	0	0	4	0	2	0	4	0	1	0	0	100
	6 months	0	19	2	28	0	1	0	4	0	0	0	3	0	0	0	2	0	13	1	12	0	0	0	4	0	1	0	7	0	0	0	3	100
id + loc + dise + age + noise	Noise = 1	0	12	2	47	0	9	0	16	0	0	0	0	0	0	0	1	1	5	0	1	0	2	0	3	0	0	0	1	0	0	0	0	100
	Noise = 3	0	19	0	15	0	11	0	21	0	0	0	0	0	0	0	2	0	4	0	4	0	10	0	12	0	0	0	0	0	2	0	0	100
	Noise = 5	0	22	1	18	0	5	1	18	0	0	0	0	0	0	0	3	0	0	0	2	0	9	1	17	0	0	0	1	0	0	0	2	100
	Noise = 8	0	16	0	9	0	11	0	20	0	0	0	1	0	0	0	5	0	2	0	8	0	14	0	7	0	0	0	1	0	2	0	4	100
	10 case, 10 control	0	4	0	12	0	13	0	40	0	0	0	2	0	1	0	6	1	0	0	5	0	5	0	7	0	0	0	0	0	1	0	3	100
	20 case, 20 control	0	19	0	15	0	11	0	21	0	0	0	0	0	0	0	2	0	4	0	4	0	10	0	12	0	0	0	0	0	2	0	0	100
	30 case, 30 control	0	21	2	33	0	5	0	11	0	0	0	0	0	0	0	1	0	6	0	8	0	1	1	10	0	0	0	0	0	0	0	1	100
	40 case, 40 control	0	18	3	37	0	5	0	6	0	0	0	1	0	0	0	0	0	2	0	18	0	0	0	9	0	0	0	0	0	0	0	1	100
	2 months	0	27	0	26	0	8	0	12	0	0	0	0	0	0	0	1	0	3	0	1	0	11	0	7	0	0	0	0	0	1	0	3	100
	3 months	0	19	0	15	0	11	0	21	0	0	0	0	0	0	0	2	0	4	0	4	0	10	0	12	0	0	0	0	0	2	0	0	100
	4 months	0	24	1	15	0	6	0	25	0	0	0	0	0	0	0	3	0	2	1	1	0	10	0	9	0	0	0	2	0	0	0	1	100
	6 months	0	19	2	4	0	10	2	21	0	0	0	1	0	0	0	1	0	6	0	4	1	11	0	15	0	0	0	1	0	0	0	2	100
