# Supplementary material for: An additive Gaussian process regression model for interpretable non-parametric analysis of longitudinal data
Source: Nat Commun. 2019 Apr 17;10:1798. doi: 10.1038/s41467-019-09785-8 (PMC6470127; doi:10.1038/s41467-019-09785-8)
Supplement: Supplementary file 5 — Supplementary Data 2 [file 41467_2019_9785_MOESM5_ESM.xlsx]

## Sheet: Sheet1
targetID	targetName	modelName	convergeFlag	age	bfo	est	fin	rus	caesarean	id
1	GO:0000287|MF|05|magnesium ion binding	model 0 ~ age+bfo+id+age*id	2	1	1	0	0	0	0	1	0.258	0.013	0.037	0.065	0.627
26	GO:0007059|BP|03|chromosome segregation	model 0 ~ age+bfo+id+age*id	2	1	1	0	0	0	0	1	0.141	0.026	0.008	0.079	0.746
60	GO:0070062|CC|04|extracellular vesicular exosome	model 0 ~ age+bfo+id+age*id	2	1	1	0	0	0	0	1	0.078	0.036	0.129	0.431	0.326
81	GO:0004525|MF|07|ribonuclease III activity	model 0 ~ age+bfo+id+age*id	2	1	1	0	0	0	0	1	0.166	0.021	0.05	0.637	0.125
160	GO:0016832|MF|04|aldehyde-lyase activity	model 0 ~ age+bfo+id+age*id	2	1	1	0	0	0	0	1	0.066	0.011	0.029	0.021	0.873
192	GO:0005507|MF|06|copper ion binding	model 0 ~ age+bfo+id+age*id	2	1	1	0	0	0	0	1	0.08	0.022	0.023	0.031	0.845
212	GO:0006313|BP|03|transposition, DNA-mediated	model 0 ~ age+bfo+id+age*id	2	1	1	0	0	0	0	1	0.033	0.008	0.042	0.146	0.771
319	GO:0015662|MF|06|ATPase activity, coupled to transmembrane movement of ions, phosphorylative mechanism	model 0 ~ age+bfo+id+age*id	2	1	1	0	0	0	0	1	0.035	0.02	0.031	0.097	0.817
333	GO:0008080|MF|06|N-acetyltransferase activity	model 0 ~ age+bfo+id+age*id	2	1	1	0	0	0	0	1	0.049	0.005	0.022	0.016	0.908
347	GO:0051119|MF|04|sugar transmembrane transporter activity	model 0 ~ age+bfo+id+age*id	2	1	1	0	0	0	0	1	0.223	0.016	0.014	0.108	0.64
349	GO:0005813|CC|04|centrosome	model 0 ~ age+bfo+id+age*id	2	1	1	0	0	0	0	1	0.144	0.018	0.039	0.053	0.745
5	GO:0071805|BP|04|potassium ion transmembrane transport	model 0 ~ age+bfo+rus+id+age*rus+age*id	2	1	1	0	0	1	0	1	0.011	0.02	0.098	0.018	0.146	0.019	0.688
14	GO:0019200|MF|05|carbohydrate kinase activity	model 0 ~ age+bfo+rus+id+age*rus+age*id	2	1	1	0	0	1	0	1	0.003	0.023	0.039	0.024	0.121	0.18	0.611
15	GO:0010340|MF|06|carboxyl-O-methyltransferase activity	model 0 ~ age+bfo+rus+id+age*rus+age*id	2	1	1	0	0	1	0	1	0.05	0.009	0.077	0.018	0.144	0.385	0.316
23	GO:0009435|BP|08|NAD biosynthetic process	model 0 ~ age+bfo+rus+id+age*rus+age*id	2	1	1	0	0	1	0	1	0.01	0.001	0.047	0.019	0.003	0.018	0.901
27	GO:0006099|BP|03|tricarboxylic acid cycle	model 0 ~ age+bfo+rus+id+age*rus+age*id	1	1	1	0	0	1	0	1	0.001	0.012	0.061	0.025	0.023	0.019	0.858
29	GO:0006094|BP|07|gluconeogenesis	model 0 ~ age+bfo+rus+id+age*rus+age*id	2	1	1	0	0	1	0	1	0.001	0.02	0.062	0.009	0.075	0.008	0.825
30	GO:0030435|BP|03|sporulation resulting in formation of a cellular spore	model 0 ~ age+bfo+rus+id+age*rus+age*id	2	1	1	0	0	1	0	1	0.013	0.036	0.098	0.048	0.208	0.152	0.444
31	GO:0020037|MF|04|heme binding	model 0 ~ age+bfo+rus+id+age*rus+age*id	2	1	1	0	0	1	0	1	0.004	0.002	0.08	0.027	0.078	0.013	0.797
32	GO:0006352|BP|06|DNA-templated transcription, initiation	model 0 ~ age+bfo+rus+id+age*rus+age*id	2	1	1	0	0	1	0	1	0.004	0.03	0.081	0.015	0.105	0.014	0.751
36	GO:0016831|MF|04|carboxy-lyase activity	model 0 ~ age+bfo+rus+id+age*rus+age*id	2	1	1	0	0	1	0	1	0.025	0.003	0.031	0.028	0.007	0.014	0.892
39	GO:0044550|BP|04|secondary metabolite biosynthetic process	model 0 ~ age+bfo+rus+id+age*rus+age*id	2	1	1	0	0	1	0	1	0	0.046	0.069	0.007	0.072	0.034	0.772
51	GO:0009231|BP|04|riboflavin biosynthetic process	model 0 ~ age+bfo+rus+id+age*rus+age*id	2	1	1	0	0	1	0	1	0	0.011	0.057	0.027	0.108	0.013	0.783
53	GO:0051082|MF|03|unfolded protein binding	model 0 ~ age+bfo+rus+id+age*rus+age*id	2	1	1	0	0	1	0	1	0.01	0.006	0.085	0.024	0.105	0.016	0.754
62	GO:0009103|BP|05|lipopolysaccharide biosynthetic process	model 0 ~ age+bfo+rus+id+age*rus+age*id	2	1	1	0	0	1	0	1	0.039	0.004	0.076	0.017	0.144	0.024	0.696
65	GO:0016812|MF|04|hydrolase activity, acting on carbon-nitrogen (but not peptide) bonds, in cyclic amides	model 0 ~ age+bfo+rus+id+age*rus+age*id	2	1	1	0	0	1	0	1	0.005	0.011	0.107	0.074	0.024	0.073	0.706
66	GO:0016813|MF|04|hydrolase activity, acting on carbon-nitrogen (but not peptide) bonds, in linear amidines	model 0 ~ age+bfo+rus+id+age*rus+age*id	2	1	1	0	0	1	0	1	0.001	0.011	0.05	0.031	0.086	0.013	0.808
68	GO:0016485|BP|05|protein processing	model 0 ~ age+bfo+rus+id+age*rus+age*id	2	1	1	0	0	1	0	1	0.003	0.011	0.112	0.011	0.091	0.027	0.744
80	GO:0015991|BP|07|ATP hydrolysis coupled proton transport	model 0 ~ age+bfo+rus+id+age*rus+age*id	2	1	1	0	0	1	0	1	0.002	0.04	0.046	0.015	0.139	0.037	0.722
89	GO:0031419|MF|04|cobalamin binding	model 0 ~ age+bfo+rus+id+age*rus+age*id	2	1	1	0	0	1	0	1	0	0.011	0.061	0.03	0.256	0.034	0.607
94	GO:0008134|MF|03|transcription factor binding	model 0 ~ age+bfo+rus+id+age*rus+age*id	2	1	1	0	0	1	0	1	0	0.003	0.105	0.038	0.123	0.59	0.141
98	GO:0009847|BP|02|spore germination	model 0 ~ age+bfo+rus+id+age*rus+age*id	2	1	1	0	0	1	0	1	0.324	0.023	0.012	0.009	0.058	0.095	0.479
109	GO:0008202|BP|04|steroid metabolic process	model 0 ~ age+bfo+rus+id+age*rus+age*id	2	1	1	0	0	1	0	1	0.003	0.026	0.055	0.007	0.119	0.085	0.705
118	GO:0009292|BP|03|genetic transfer	model 0 ~ age+bfo+rus+id+age*rus+age*id	2	1	1	0	0	1	0	1	0.007	0.022	0.031	0.045	0.008	0.029	0.859
128	GO:0042742|BP|04|defense response to bacterium	model 0 ~ age+bfo+rus+id+age*rus+age*id	2	1	1	0	0	1	0	1	0.001	0.001	0.033	0.006	0.112	0.134	0.713
129	GO:0042773|BP|05|ATP synthesis coupled electron transport	model 0 ~ age+bfo+rus+id+age*rus+age*id	1	1	1	0	0	1	0	1	0.008	0.026	0.07	0.034	0.117	0.043	0.702
135	GO:0009405|BP|02|pathogenesis	model 0 ~ age+bfo+rus+id+age*rus+age*id	1	1	1	0	0	1	0	1	0.031	0.002	0.076	0.037	0.167	0.103	0.584
137	GO:0030976|MF|03|thiamine pyrophosphate binding	model 0 ~ age+bfo+rus+id+age*rus+age*id	2	1	1	0	0	1	0	1	0.004	0.007	0.071	0.013	0.052	0.027	0.826
141	GO:0005576|CC|01|extracellular region	model 0 ~ age+bfo+rus+id+age*rus+age*id	2	1	1	0	0	1	0	1	0.01	0.005	0.033	0.018	0.003	0.075	0.855
142	GO:0005578|CC|02|proteinaceous extracellular matrix	model 0 ~ age+bfo+rus+id+age*rus+age*id	2	1	1	0	0	1	0	1	0.101	0.014	0.016	0.015	0.089	0.074	0.691
143	GO:0004620|MF|05|phospholipase activity	model 0 ~ age+bfo+rus+id+age*rus+age*id	2	1	1	0	0	1	0	1	0.003	0.009	0.04	0.007	0.072	0.055	0.814
148	GO:0016628|MF|04|oxidoreductase activity, acting on the CH-CH group of donors, NAD or NADP as acceptor	model 0 ~ age+bfo+rus+id+age*rus+age*id	2	1	1	0	0	1	0	1	0.046	0.002	0.034	0.01	0.023	0.009	0.876
154	GO:0006665|BP|04|sphingolipid metabolic process	model 0 ~ age+bfo+rus+id+age*rus+age*id	2	1	1	0	0	1	0	1	0.02	0.039	0.092	0.019	0.021	0.292	0.517
155	GO:0005310|MF|06|dicarboxylic acid transmembrane transporter activity	model 0 ~ age+bfo+rus+id+age*rus+age*id	2	1	1	0	0	1	0	1	0.001	0.006	0.083	0.085	0.132	0.4	0.294
158	GO:0051183|MF|02|vitamin transporter activity	model 0 ~ age+bfo+rus+id+age*rus+age*id	2	1	1	0	0	1	0	1	0.002	0.007	0.07	0.038	0.275	0.033	0.575
159	GO:0016836|MF|04|hydro-lyase activity	model 0 ~ age+bfo+rus+id+age*rus+age*id	2	1	1	0	0	1	0	1	0.084	0.001	0.025	0.017	0.009	0.02	0.844
162	GO:1902358|BP|05|sulfate transmembrane transport	model 0 ~ age+bfo+rus+id+age*rus+age*id	2	1	1	0	0	1	0	1	0	0.006	0.057	0.008	0.14	0.015	0.774
169	GO:0030983|MF|07|mismatched DNA binding	model 0 ~ age+bfo+rus+id+age*rus+age*id	2	1	1	0	0	1	0	1	0.026	0.029	0.1	0.012	0.084	0.044	0.704
172	GO:0009007|MF|06|site-specific DNA-methyltransferase (adenine-specific) activity	model 0 ~ age+bfo+rus+id+age*rus+age*id	2	1	1	0	0	1	0	1	0.03	0.002	0.035	0.071	0.014	0.118	0.73
178	GO:0016755|MF|04|transferase activity, transferring amino-acyl groups	model 0 ~ age+bfo+rus+id+age*rus+age*id	2	1	1	0	0	1	0	1	0.02	0.007	0.061	0.077	0.053	0.071	0.712
185	GO:0003993|MF|06|acid phosphatase activity	model 0 ~ age+bfo+rus+id+age*rus+age*id	2	1	1	0	0	1	0	1	0.084	0.003	0.1	0.088	0.021	0.153	0.55
200	GO:0015939|BP|05|pantothenate metabolic process	model 0 ~ age+bfo+rus+id+age*rus+age*id	2	1	1	0	0	1	0	1	0.001	0.008	0.065	0.03	0.24	0.061	0.594
205	GO:0006637|BP|04|acyl-CoA metabolic process	model 0 ~ age+bfo+rus+id+age*rus+age*id	2	1	1	0	0	1	0	1	0.027	0.001	0.028	0.015	0.01	0.025	0.894
208	GO:0004674|MF|06|protein serine/threonine kinase activity	model 0 ~ age+bfo+rus+id+age*rus+age*id	2	1	1	0	0	1	0	1	0.057	0.019	0.07	0.02	0.047	0.15	0.638
209	GO:0042602|MF|05|riboflavin reductase (NADPH) activity	model 0 ~ age+bfo+rus+id+age*rus+age*id	2	1	1	0	0	1	0	1	0	0.009	0.068	0.018	0.123	0.005	0.776
210	GO:0046835|BP|04|carbohydrate phosphorylation	model 0 ~ age+bfo+rus+id+age*rus+age*id	2	1	1	0	0	1	0	1	0.03	0.003	0.026	0.017	0.007	0.027	0.89
211	GO:0016744|MF|03|transferase activity, transferring aldehyde or ketonic groups	model 0 ~ age+bfo+rus+id+age*rus+age*id	2	1	1	0	0	1	0	1	0.051	0.001	0.026	0.025	0.009	0.025	0.863
220	GO:0015074|BP|05|DNA integration	model 0 ~ age+bfo+rus+id+age*rus+age*id	2	1	1	0	0	1	0	1	0.005	0.004	0.027	0.016	0.004	0.062	0.883
228	GO:0009279|CC|03|cell outer membrane	model 0 ~ age+bfo+rus+id+age*rus+age*id	2	1	1	0	0	1	0	1	0.006	0.002	0.074	0.016	0.184	0.032	0.686
235	GO:0006269|BP|05|DNA replication, synthesis of RNA primer	model 0 ~ age+bfo+rus+id+age*rus+age*id	2	1	1	0	0	1	0	1	0	0.017	0.041	0.018	0.05	0.031	0.842
243	GO:0008360|BP|03|regulation of cell shape	model 0 ~ age+bfo+rus+id+age*rus+age*id	2	1	1	0	0	1	0	1	0.008	0.004	0.065	0.014	0.05	0.009	0.85
250	GO:1990391|CC|03|DNA repair complex	model 0 ~ age+bfo+rus+id+age*rus+age*id	2	1	1	0	0	1	0	1	0.004	0.011	0.035	0.04	0.066	0.005	0.839
252	GO:0008484|MF|04|sulfuric ester hydrolase activity	model 0 ~ age+bfo+rus+id+age*rus+age*id	2	1	1	0	0	1	0	1	0.001	0.006	0.057	0.024	0.073	0.039	0.8
257	GO:0004601|MF|02|peroxidase activity	model 0 ~ age+bfo+rus+id+age*rus+age*id	2	1	1	0	0	1	0	1	0.087	0.002	0.043	0.023	0.003	0.018	0.823
258	GO:0046916|BP|08|cellular transition metal ion homeostasis	model 0 ~ age+bfo+rus+id+age*rus+age*id	2	1	1	0	0	1	0	1	0.068	0.006	0.046	0.034	0.006	0.08	0.761
260	GO:0048038|MF|03|quinone binding	model 0 ~ age+bfo+rus+id+age*rus+age*id	2	1	1	0	0	1	0	1	0.015	0.01	0.096	0.031	0.082	0.254	0.512
263	GO:0016999|BP|04|antibiotic metabolic process	model 0 ~ age+bfo+rus+id+age*rus+age*id	2	1	1	0	0	1	0	1	0.018	0.005	0.026	0.026	0.065	0.078	0.782
264	GO:0016998|BP|04|cell wall macromolecule catabolic process	model 0 ~ age+bfo+rus+id+age*rus+age*id	2	1	1	0	0	1	0	1	0.007	0.007	0.064	0.025	0.173	0.019	0.704
275	GO:0006534|BP|05|cysteine metabolic process	model 0 ~ age+bfo+rus+id+age*rus+age*id	2	1	1	0	0	1	0	1	0.015	0.001	0.023	0.019	0.009	0.025	0.908
282	GO:0030145|MF|06|manganese ion binding	model 0 ~ age+bfo+rus+id+age*rus+age*id	2	1	1	0	0	1	0	1	0.052	0.003	0.025	0.019	0.012	0.018	0.871
288	GO:0005618|CC|03|cell wall	model 0 ~ age+bfo+rus+id+age*rus+age*id	2	1	1	0	0	1	0	1	0.065	0.004	0.042	0.02	0.002	0.048	0.819
289	GO:0015450|MF|05|P-P-bond-hydrolysis-driven protein transmembrane transporter activity	model 0 ~ age+bfo+rus+id+age*rus+age*id	2	1	1	0	0	1	0	1	0.02	0.001	0.029	0.028	0.011	0.006	0.905
292	GO:0006032|BP|06|chitin catabolic process	model 0 ~ age+bfo+rus+id+age*rus+age*id	2	1	1	0	0	1	0	1	0.002	0.016	0.101	0.047	0.165	0.035	0.634
294	GO:0008374|MF|05|O-acyltransferase activity	model 0 ~ age+bfo+rus+id+age*rus+age*id	2	1	1	0	0	1	0	1	0.053	0.001	0.025	0.017	0.009	0.008	0.886
295	GO:0008375|MF|05|acetylglucosaminyltransferase activity	model 0 ~ age+bfo+rus+id+age*rus+age*id	2	1	1	0	0	1	0	1	0.001	0.013	0.104	0.061	0.028	0.178	0.616
303	GO:0009226|BP|05|nucleotide-sugar biosynthetic process	model 0 ~ age+bfo+rus+id+age*rus+age*id	2	1	1	0	0	1	0	1	0.035	0.002	0.052	0.021	0.031	0.005	0.854
305	GO:0008172|MF|05|S-methyltransferase activity	model 0 ~ age+bfo+rus+id+age*rus+age*id	2	1	1	0	0	1	0	1	0.027	0.001	0.029	0.022	0.008	0.007	0.905
327	GO:0006855|BP|04|drug transmembrane transport	model 0 ~ age+bfo+rus+id+age*rus+age*id	2	1	1	0	0	1	0	1	0	0.016	0.054	0.014	0.051	0.011	0.854
337	GO:0015299|MF|07|solute:proton antiporter activity	model 0 ~ age+bfo+rus+id+age*rus+age*id	2	1	1	0	0	1	0	1	0.02	0.001	0.05	0.013	0.002	0.015	0.899
339	GO:0002697|BP|04|regulation of immune effector process	model 0 ~ age+bfo+rus+id+age*rus+age*id	2	1	1	0	0	1	0	1	0.107	0.028	0.027	0.027	0.029	0.02	0.762
342	GO:0006836|BP|03|neurotransmitter transport	model 0 ~ age+bfo+rus+id+age*rus+age*id	2	1	1	0	0	1	0	1	0.031	0.031	0.038	0.031	0.232	0.035	0.602
360	GO:0016742|MF|04|hydroxymethyl-, formyl- and related transferase activity	model 0 ~ age+bfo+rus+id+age*rus+age*id	2	1	1	0	0	1	0	1	0.002	0.005	0.053	0.018	0.054	0.016	0.853
364	GO:0009253|BP|07|peptidoglycan catabolic process	model 0 ~ age+bfo+rus+id+age*rus+age*id	2	1	1	0	0	1	0	1	0.014	0.007	0.069	0.04	0.026	0.035	0.808
370	GO:0051539|MF|04|4 iron, 4 sulfur cluster binding	model 0 ~ age+bfo+rus+id+age*rus+age*id	2	1	1	0	0	1	0	1	0.038	0.001	0.027	0.023	0.006	0.024	0.882
371	GO:0051537|MF|04|2 iron, 2 sulfur cluster binding	model 0 ~ age+bfo+rus+id+age*rus+age*id	2	1	1	0	0	1	0	1	0.064	0.002	0.04	0.015	0.054	0.01	0.815
376	GO:0035725|BP|05|sodium ion transmembrane transport	model 0 ~ age+bfo+rus+id+age*rus+age*id	2	1	1	0	0	1	0	1	0.101	0.001	0.051	0.025	0.014	0.284	0.524
381	GO:0004176|MF|05|ATP-dependent peptidase activity	model 0 ~ age+bfo+rus+id+age*rus+age*id	2	1	1	0	0	1	0	1	0.012	0.002	0.031	0.019	0.005	0.029	0.902
390	GO:0016661|MF|03|oxidoreductase activity, acting on other nitrogenous compounds as donors	model 0 ~ age+bfo+rus+id+age*rus+age*id	2	1	1	0	0	1	0	1	0.107	0	0.04	0.015	0.094	0.007	0.737
92	GO:0008138|MF|07|protein tyrosine/serine/threonine phosphatase activity	model 0 ~ age+est+id+age*est+age*id	2	1	0	1	0	0	0	1	0.046	0.034	0.089	0.008	0.191	0.632
231	GO:0046112|BP|04|nucleobase biosynthetic process	model 0 ~ age+est+id+age*est+age*id	2	1	0	1	0	0	0	1	0.124	0.004	0.061	0.01	0.116	0.686
242	GO:0008146|MF|04|sulfotransferase activity	model 0 ~ age+est+id+age*est+age*id	2	1	0	1	0	0	0	1	0.005	0.012	0.088	0.032	0.35	0.513
213	GO:0003964|MF|06|RNA-directed DNA polymerase activity	model 0 ~ age+est+rus+id+age*est+age*rus+age*id+est*rus	2	1	0	1	0	1	0	1	0.048	0.001	0.088	0.022	0.001	0.078	0.025	0	0.737
214	GO:0019901|MF|05|protein kinase binding	model 0 ~ age+est+rus+id+age*est+age*rus+age*id+est*rus	2	1	0	1	0	1	0	1	0.46	0.007	0	0.02	0.001	0.038	0.091	0	0.383
338	GO:0015748|BP|03|organophosphate ester transport	model 0 ~ age+est+rus+id+age*est+age*rus+age*id+est*rus	2	1	0	1	0	1	0	1	0.466	0.008	0	0.021	0.001	0.028	0.084	0	0.392
345	GO:0009190|BP|06|cyclic nucleotide biosynthetic process	model 0 ~ age+est+rus+id+age*est+age*rus+age*id+est*rus	2	1	0	1	0	1	0	1	0.341	0.01	0.001	0.015	0.001	0.05	0.075	0	0.508
392	GO:0043900|BP|03|regulation of multi-organism process	model 0 ~ age+est+rus+id+age*est+age*rus+age*id+est*rus	2	1	0	1	0	1	0	1	0.287	0.021	0.001	0.038	0.001	0.008	0.104	0	0.541
4	GO:0005739|CC|04|mitochondrion	model 0 ~ age+fin+id+age*fin+age*id	2	1	0	0	1	0	0	1	0.023	0.027	0.014	0.007	0.043	0.885
24	GO:0009432|BP|04|SOS response	model 0 ~ age+fin+id+age*fin+age*id	2	1	0	0	1	0	0	1	0.241	0.024	0.069	0.001	0.061	0.604
43	GO:0016901|MF|04|oxidoreductase activity, acting on the CH-OH group of donors, quinone or similar compound as acceptor	model 0 ~ age+fin+id+age*fin+age*id	2	1	0	0	1	0	0	1	0.249	0.007	0.033	0.015	0.188	0.509
44	GO:0009507|CC|05|chloroplast	model 0 ~ age+fin+id+age*fin+age*id	2	1	0	0	1	0	0	1	0.116	0.027	0.004	0.003	0.066	0.784
58	GO:0006144|BP|05|purine nucleobase metabolic process	model 0 ~ age+fin+id+age*fin+age*id	2	1	0	0	1	0	0	1	0.288	0.027	0.022	0.003	0.102	0.558
63	GO:0018298|BP|06|protein-chromophore linkage	model 0 ~ age+fin+id+age*fin+age*id	2	1	0	0	1	0	0	1	0.511	0.012	0.026	0.001	0.179	0.271
77	GO:0019012|CC|01|virion	model 0 ~ age+fin+id+age*fin+age*id	2	1	0	0	1	0	0	1	0.292	0.008	0.033	0.001	0.077	0.588
126	GO:0016706|MF|04|oxidoreductase activity, acting on paired donors, with incorporation or reduction of molecular oxygen, 2-oxoglutarate as one donor, and incorporation of one atom each of oxygen into both donors	model 0 ~ age+fin+id+age*fin+age*id	2	1	0	0	1	0	0	1	0.389	0.008	0.016	0.015	0.165	0.407
138	GO:0044445|CC|04|cytosolic part	model 0 ~ age+fin+id+age*fin+age*id	2	1	0	0	1	0	0	1	0.272	0.044	0.035	0.018	0.243	0.386
224	GO:0032101|BP|04|regulation of response to external stimulus	model 0 ~ age+fin+id+age*fin+age*id	2	1	0	0	1	0	0	1	0.245	0.023	0.01	0.003	0.169	0.551
227	GO:0000398|BP|07|mRNA splicing, via spliceosome	model 0 ~ age+fin+id+age*fin+age*id	2	1	0	0	1	0	0	1	0.012	0.057	0.02	0.003	0.04	0.869
290	GO:0051129|BP|04|negative regulation of cellular component organization	model 0 ~ age+fin+id+age*fin+age*id	2	1	0	0	1	0	0	1	0.341	0.02	0.036	0.001	0.19	0.412
313	GO:0045786|BP|05|negative regulation of cell cycle	model 0 ~ age+fin+id+age*fin+age*id	2	1	0	0	1	0	0	1	0.268	0.002	0.026	0.029	0.673	0.003
316	GO:0044434|CC|04|chloroplast part	model 0 ~ age+fin+id+age*fin+age*id	2	1	0	0	1	0	0	1	0.089	0.007	0.004	0.029	0.12	0.751
320	GO:0044212|MF|06|transcription regulatory region DNA binding	model 0 ~ age+fin+id+age*fin+age*id	2	1	0	0	1	0	0	1	0.327	0.003	0.011	0.014	0.251	0.395
329	GO:0001101|BP|03|response to acid chemical	model 0 ~ age+fin+id+age*fin+age*id	2	1	0	0	1	0	0	1	0.261	0.024	0.008	0.004	0.167	0.536
332	GO:0008083|MF|04|growth factor activity	model 0 ~ age+fin+id+age*fin+age*id	2	1	0	0	1	0	0	1	0.325	0.011	0.019	0.019	0.131	0.497
355	GO:0040008|BP|03|regulation of growth	model 0 ~ age+fin+id+age*fin+age*id	2	1	0	0	1	0	0	1	0.25	0.008	0.01	0.014	0.068	0.651
41	GO:0043021|MF|02|ribonucleoprotein complex binding	model 0 ~ age+fin+rus+id+age*fin+age*rus+age*id+fin*rus	2	1	0	0	1	1	0	1	0.341	0.015	0.003	0.026	0.002	0.027	0.055	0	0.531
321	GO:0044218|CC|04|other organism cell membrane	model 0 ~ age+fin+rus+id+age*fin+age*rus+age*id+fin*rus	2	1	0	0	1	1	0	1	0.41	0.02	0.002	0.036	0.002	0.031	0.178	0	0.32
328	GO:0044702|BP|02|single organism reproductive process	model 0 ~ age+fin+rus+id+age*fin+age*rus+age*id+fin*rus	2	1	0	0	1	1	0	1	0	0.029	0.006	0.107	0.002	0.087	0.026	0	0.743
3	GO:0046677|BP|04|response to antibiotic	model 0 ~ age+id+age*id	2	1	0	0	0	0	0	1	0.001	0.056	0.199	0.744
6	GO:0003951|MF|05|NAD+ kinase activity	model 0 ~ age+id+age*id	2	1	0	0	0	0	0	1	0.398	0.002	0.105	0.494
9	GO:0016790|MF|04|thiolester hydrolase activity	model 0 ~ age+id+age*id	2	1	0	0	0	0	0	1	0.399	0.016	0.175	0.41
10	GO:0009289|CC|03|pilus	model 0 ~ age+id+age*id	2	1	0	0	0	0	0	1	0.393	0.027	0.245	0.335
11	GO:0009288|CC|03|bacterial-type flagellum	model 0 ~ age+id+age*id	2	1	0	0	0	0	0	1	0.07	0.012	0.101	0.817
13	GO:0005737|CC|03|cytoplasm	model 0 ~ age+id+age*id	2	1	0	0	0	0	0	1	0.088	0.022	0.018	0.872
16	GO:0030288|CC|03|outer membrane-bounded periplasmic space	model 0 ~ age+id+age*id	2	1	0	0	0	0	0	1	0.197	0.016	0.161	0.626
18	GO:0042157|BP|04|lipoprotein metabolic process	model 0 ~ age+id+age*id	2	1	0	0	0	0	0	1	0.07	0.023	0.195	0.712
19	GO:0005840|CC|03|ribosome	model 0 ~ age+id+age*id	2	1	0	0	0	0	0	1	0.04	0.04	0.075	0.844
21	GO:0006783|BP|04|heme biosynthetic process	model 0 ~ age+id+age*id	2	1	0	0	0	0	0	1	0.434	0.025	0.184	0.357
34	GO:0006541|BP|06|glutamine metabolic process	model 0 ~ age+id+age*id	2	1	0	0	0	0	0	1	0.089	0.047	0.048	0.816
38	GO:0015035|MF|05|protein disulfide oxidoreductase activity	model 0 ~ age+id+age*id	2	1	0	0	0	0	0	1	0.235	0.028	0.285	0.452
42	GO:0006730|BP|03|one-carbon metabolic process	model 0 ~ age+id+age*id	2	1	0	0	0	0	0	1	0.034	0.032	0.073	0.861
45	GO:0032784|BP|07|regulation of DNA-templated transcription, elongation	model 0 ~ age+id+age*id	2	1	0	0	0	0	0	1	0.049	0.049	0.036	0.866
46	GO:0005622|CC|02|intracellular	model 0 ~ age+id+age*id	2	1	0	0	0	0	0	1	0.064	0.022	0.028	0.886
48	GO:0003697|MF|06|single-stranded DNA binding	model 0 ~ age+id+age*id	2	1	0	0	0	0	0	1	0.021	0.046	0.022	0.911
54	GO:0046939|BP|06|nucleotide phosphorylation	model 0 ~ age+id+age*id	2	1	0	0	0	0	0	1	0.456	0.027	0.055	0.462
56	GO:0015926|MF|05|glucosidase activity	model 0 ~ age+id+age*id	2	1	0	0	0	0	0	1	0.074	0.008	0.167	0.751
67	GO:0006935|BP|03|chemotaxis	model 0 ~ age+id+age*id	2	1	0	0	0	0	0	1	0.006	0.012	0.059	0.922
69	GO:0016226|BP|03|iron-sulfur cluster assembly	model 0 ~ age+id+age*id	2	1	0	0	0	0	0	1	0.165	0.044	0.058	0.733
71	GO:0008270|MF|06|zinc ion binding	model 0 ~ age+id+age*id	2	1	0	0	0	0	0	1	0.171	0.023	0.047	0.759
73	GO:0016894|MF|06|endonuclease activity, active with either ribo- or deoxyribonucleic acids and producing 3-phosphomonoesters	model 0 ~ age+id+age*id	2	1	0	0	0	0	0	1	0.332	0.029	0.09	0.55
75	GO:0009060|BP|05|aerobic respiration	model 0 ~ age+id+age*id	2	1	0	0	0	0	0	1	0.066	0.018	0.547	0.369
76	GO:0009065|BP|06|glutamine family amino acid catabolic process	model 0 ~ age+id+age*id	2	1	0	0	0	0	0	1	0.124	0.039	0.052	0.784
78	GO:0004725|MF|07|protein tyrosine phosphatase activity	model 0 ~ age+id+age*id	2	1	0	0	0	0	0	1	0.003	0.022	0.05	0.925
82	GO:0004523|MF|08|RNA-DNA hybrid ribonuclease activity	model 0 ~ age+id+age*id	2	1	0	0	0	0	0	1	0.057	0.037	0.005	0.902
83	GO:0030261|BP|03|chromosome condensation	model 0 ~ age+id+age*id	2	1	0	0	0	0	0	1	0.02	0.023	0.021	0.936
85	GO:0006071|BP|04|glycerol metabolic process	model 0 ~ age+id+age*id	2	1	0	0	0	0	0	1	0.033	0.028	0.066	0.873
87	GO:0005525|MF|05|GTP binding	model 0 ~ age+id+age*id	2	1	0	0	0	0	0	1	0.019	0.024	0.023	0.933
90	GO:0006270|BP|05|DNA replication initiation	model 0 ~ age+id+age*id	2	1	0	0	0	0	0	1	0.056	0.057	0.146	0.741
91	GO:0006275|BP|06|regulation of DNA replication	model 0 ~ age+id+age*id	2	1	0	0	0	0	0	1	0.131	0.029	0.022	0.818
100	GO:0051260|BP|07|protein homooligomerization	model 0 ~ age+id+age*id	2	1	0	0	0	0	0	1	0.195	0.047	0.21	0.548
103	GO:0005727|CC|03|extrachromosomal circular DNA	model 0 ~ age+id+age*id	2	1	0	0	0	0	0	1	0.146	0.019	0.229	0.606
105	GO:0046854|BP|06|phosphatidylinositol phosphorylation	model 0 ~ age+id+age*id	2	1	0	0	0	0	0	1	0.016	0.02	0.038	0.925
108	GO:0006298|BP|04|mismatch repair	model 0 ~ age+id+age*id	2	1	0	0	0	0	0	1	0.117	0.069	0.038	0.776
112	GO:0016846|MF|03|carbon-sulfur lyase activity	model 0 ~ age+id+age*id	2	1	0	0	0	0	0	1	0.059	0.037	0.086	0.818
113	GO:0016840|MF|03|carbon-nitrogen lyase activity	model 0 ~ age+id+age*id	2	1	0	0	0	0	0	1	0.139	0.028	0.037	0.796
115	GO:0019028|CC|02|viral capsid	model 0 ~ age+id+age*id	2	1	0	0	0	0	0	1	0.03	0.025	0.071	0.874
117	GO:0016783|MF|04|sulfurtransferase activity	model 0 ~ age+id+age*id	2	1	0	0	0	0	0	1	0.102	0.007	0.126	0.765
120	GO:0004559|MF|06|alpha-mannosidase activity	model 0 ~ age+id+age*id	2	1	0	0	0	0	0	1	0.001	0.019	0.241	0.738
124	GO:1990204|CC|02|oxidoreductase complex	model 0 ~ age+id+age*id	2	1	0	0	0	0	0	1	0.08	0.029	0.029	0.863
133	GO:0031167|BP|05|rRNA methylation	model 0 ~ age+id+age*id	2	1	0	0	0	0	0	1	0.057	0.037	0.051	0.856
136	GO:0009408|BP|03|response to heat	model 0 ~ age+id+age*id	2	1	0	0	0	0	0	1	0.122	0.023	0.018	0.837
144	GO:0015671|BP|04|oxygen transport	model 0 ~ age+id+age*id	2	1	0	0	0	0	0	1	0.076	0.052	0.172	0.7
145	GO:0005773|CC|04|vacuole	model 0 ~ age+id+age*id	2	1	0	0	0	0	0	1	0.119	0.019	0.069	0.793
146	GO:0005777|CC|05|peroxisome	model 0 ~ age+id+age*id	2	1	0	0	0	0	0	1	0.133	0.003	0.115	0.749
149	GO:0016620|MF|04|oxidoreductase activity, acting on the aldehyde or oxo group of donors, NAD or NADP as acceptor	model 0 ~ age+id+age*id	2	1	0	0	0	0	0	1	0.388	0.024	0.08	0.507
151	GO:0070566|MF|05|adenylyltransferase activity	model 0 ~ age+id+age*id	2	1	0	0	0	0	0	1	0.059	0.026	0.013	0.902
156	GO:0051181|BP|03|cofactor transport	model 0 ~ age+id+age*id	2	1	0	0	0	0	0	1	0.078	0.028	0.116	0.779
161	GO:0016833|MF|04|oxo-acid-lyase activity	model 0 ~ age+id+age*id	2	1	0	0	0	0	0	1	0.11	0.035	0.014	0.84
163	GO:0005634|CC|04|nucleus	model 0 ~ age+id+age*id	2	1	0	0	0	0	0	1	0.003	0.014	0.099	0.885
165	GO:0006526|BP|07|arginine biosynthetic process	model 0 ~ age+id+age*id	2	1	0	0	0	0	0	1	0.009	0.02	0.017	0.953
170	GO:0055072|BP|09|iron ion homeostasis	model 0 ~ age+id+age*id	2	1	0	0	0	0	0	1	0.363	0.025	0.083	0.528
171	GO:0071555|BP|03|cell wall organization	model 0 ~ age+id+age*id	2	1	0	0	0	0	0	1	0.168	0.025	0.043	0.765
173	GO:0009002|MF|07|serine-type D-Ala-D-Ala carboxypeptidase activity	model 0 ~ age+id+age*id	2	1	0	0	0	0	0	1	0.11	0.008	0.086	0.797
175	GO:0005929|CC|02|cilium	model 0 ~ age+id+age*id	2	1	0	0	0	0	0	1	0.075	0.027	0.283	0.616
177	GO:0006744|BP|06|ubiquinone biosynthetic process	model 0 ~ age+id+age*id	2	1	0	0	0	0	0	1	0.363	0.044	0.068	0.525
182	GO:0045263|CC|03|proton-transporting ATP synthase complex, coupling factor F(o)	model 0 ~ age+id+age*id	2	1	0	0	0	0	0	1	0.241	0.016	0.064	0.679
184	GO:0003995|MF|04|acyl-CoA dehydrogenase activity	model 0 ~ age+id+age*id	2	1	0	0	0	0	0	1	0.233	0.045	0.123	0.598
187	GO:0030247|MF|03|polysaccharide binding	model 0 ~ age+id+age*id	2	1	0	0	0	0	0	1	0.282	0.136	0.226	0.355
189	GO:0005887|CC|03|integral component of plasma membrane	model 0 ~ age+id+age*id	2	1	0	0	0	0	0	1	0.178	0.041	0.179	0.603
190	GO:0005886|CC|02|plasma membrane	model 0 ~ age+id+age*id	2	1	0	0	0	0	0	1	0.246	0.015	0.057	0.682
191	GO:0005509|MF|05|calcium ion binding	model 0 ~ age+id+age*id	2	1	0	0	0	0	0	1	0.003	0.042	0.198	0.757
193	GO:0009089|BP|05|lysine biosynthetic process via diaminopimelate	model 0 ~ age+id+age*id	2	1	0	0	0	0	0	1	0.028	0.021	0.025	0.925
194	GO:0009086|BP|06|methionine biosynthetic process	model 0 ~ age+id+age*id	2	1	0	0	0	0	0	1	0.233	0.023	0.039	0.705
195	GO:0009082|BP|05|branched-chain amino acid biosynthetic process	model 0 ~ age+id+age*id	2	1	0	0	0	0	0	1	0.027	0.016	0.015	0.942
196	GO:0050778|BP|05|positive regulation of immune response	model 0 ~ age+id+age*id	2	1	0	0	0	0	0	1	0.206	0.022	0.09	0.681
199	GO:0015937|BP|06|coenzyme A biosynthetic process	model 0 ~ age+id+age*id	2	1	0	0	0	0	0	1	0.017	0.025	0.012	0.946
206	GO:0005581|CC|01|collagen trimer	model 0 ~ age+id+age*id	2	1	0	0	0	0	0	1	0.276	0.008	0.188	0.529
215	GO:0035438|MF|04|cyclic-di-GMP binding	model 0 ~ age+id+age*id	2	1	0	0	0	0	0	1	0.128	0.032	0.151	0.689
217	GO:0006506|BP|06|GPI anchor biosynthetic process	model 0 ~ age+id+age*id	2	1	0	0	0	0	0	1	0.11	0.061	0.315	0.514
218	GO:0016868|MF|04|intramolecular transferase activity, phosphotransferases	model 0 ~ age+id+age*id	2	1	0	0	0	0	0	1	0.018	0.027	0.02	0.935
221	GO:0006098|BP|05|pentose-phosphate shunt	model 0 ~ age+id+age*id	2	1	0	0	0	0	0	1	0.09	0.019	0.028	0.862
223	GO:0009070|BP|06|serine family amino acid biosynthetic process	model 0 ~ age+id+age*id	2	1	0	0	0	0	0	1	0.175	0.026	0.075	0.724
233	GO:0006265|BP|06|DNA topological change	model 0 ~ age+id+age*id	2	1	0	0	0	0	0	1	0.027	0.028	0.016	0.93
234	GO:0006261|BP|06|DNA-dependent DNA replication	model 0 ~ age+id+age*id	2	1	0	0	0	0	0	1	0.032	0.062	0.108	0.798
237	GO:0005249|MF|08|voltage-gated potassium channel activity	model 0 ~ age+id+age*id	2	1	0	0	0	0	0	1	0.001	0.02	0.056	0.923
238	GO:0005247|MF|08|voltage-gated chloride channel activity	model 0 ~ age+id+age*id	2	1	0	0	0	0	0	1	0.06	0.022	0.008	0.91
239	GO:0004112|MF|06|cyclic-nucleotide phosphodiesterase activity	model 0 ~ age+id+age*id	2	1	0	0	0	0	0	1	0.366	0.029	0.125	0.481
241	GO:0016725|MF|03|oxidoreductase activity, acting on CH or CH2 groups	model 0 ~ age+id+age*id	2	1	0	0	0	0	0	1	0.149	0.037	0.029	0.785
244	GO:0031301|CC|02|integral component of organelle membrane	model 0 ~ age+id+age*id	2	1	0	0	0	0	0	1	0.141	0.043	0.01	0.806
245	GO:0019835|BP|02|cytolysis	model 0 ~ age+id+age*id	2	1	0	0	0	0	0	1	0.228	0.032	0.055	0.684
247	GO:0009423|BP|07|chorismate biosynthetic process	model 0 ~ age+id+age*id	2	1	0	0	0	0	0	1	0.027	0.018	0.012	0.943
248	GO:0009425|CC|03|bacterial-type flagellum basal body	model 0 ~ age+id+age*id	2	1	0	0	0	0	0	1	0.004	0.01	0.111	0.874
251	GO:0008483|MF|04|transaminase activity	model 0 ~ age+id+age*id	2	1	0	0	0	0	0	1	0.053	0.022	0.026	0.899
255	GO:0000738|BP|06|DNA catabolic process, exonucleolytic	model 0 ~ age+id+age*id	2	1	0	0	0	0	0	1	0.031	0.031	0.015	0.924
256	GO:0000737|BP|06|DNA catabolic process, endonucleolytic	model 0 ~ age+id+age*id	2	1	0	0	0	0	0	1	0.086	0.034	0.004	0.876
259	GO:0046653|BP|06|tetrahydrofolate metabolic process	model 0 ~ age+id+age*id	2	1	0	0	0	0	0	1	0.119	0.029	0.042	0.811
262	GO:0004190|MF|06|aspartic-type endopeptidase activity	model 0 ~ age+id+age*id	2	1	0	0	0	0	0	1	0.064	0.015	0.04	0.881
265	GO:0015718|BP|05|monocarboxylic acid transport	model 0 ~ age+id+age*id	2	1	0	0	0	0	0	1	0.258	0.019	0.043	0.68
266	GO:0047661|MF|06|amino-acid racemase activity	model 0 ~ age+id+age*id	2	1	0	0	0	0	0	1	0.015	0.028	0.045	0.912
267	GO:0050661|MF|04|NADP binding	model 0 ~ age+id+age*id	2	1	0	0	0	0	0	1	0.036	0.018	0.011	0.936
268	GO:0050660|MF|04|flavin adenine dinucleotide binding	model 0 ~ age+id+age*id	2	1	0	0	0	0	0	1	0.045	0.02	0.019	0.917
269	GO:0005694|CC|04|chromosome	model 0 ~ age+id+age*id	2	1	0	0	0	0	0	1	0.024	0.01	0.114	0.852
270	GO:0004252|MF|05|serine-type endopeptidase activity	model 0 ~ age+id+age*id	1	1	0	0	0	0	0	1	0.028	0.022	0.013	0.937
271	GO:0042823|BP|05|pyridoxal phosphate biosynthetic process	model 0 ~ age+id+age*id	2	1	0	0	0	0	0	1	0.023	0.019	0.028	0.93
273	GO:0043190|CC|03|ATP-binding cassette (ABC) transporter complex	model 0 ~ age+id+age*id	2	1	0	0	0	0	0	1	0.302	0.022	0.133	0.543
276	GO:0008897|MF|05|holo-[acyl-carrier-protein] synthase activity	model 0 ~ age+id+age*id	2	1	0	0	0	0	0	1	0.128	0.023	0.032	0.817
277	GO:0000226|BP|04|microtubule cytoskeleton organization	model 0 ~ age+id+age*id	2	1	0	0	0	0	0	1	0.458	0.009	0.054	0.479
278	GO:0016032|BP|03|viral process	model 0 ~ age+id+age*id	2	1	0	0	0	0	0	1	0.209	0.03	0.15	0.611
280	GO:0016857|MF|04|racemase and epimerase activity, acting on carbohydrates and derivatives	model 0 ~ age+id+age*id	2	1	0	0	0	0	0	1	0.025	0.021	0.014	0.94
281	GO:0002161|MF|05|aminoacyl-tRNA editing activity	model 0 ~ age+id+age*id	2	1	0	0	0	0	0	1	0.003	0.05	0.15	0.797
285	GO:0008649|MF|06|rRNA methyltransferase activity	model 0 ~ age+id+age*id	2	1	0	0	0	0	0	1	0.095	0.014	0.052	0.839
286	GO:0051205|BP|05|protein insertion into membrane	model 0 ~ age+id+age*id	2	1	0	0	0	0	0	1	0.164	0.033	0.027	0.776
287	GO:0005615|CC|02|extracellular space	model 0 ~ age+id+age*id	2	1	0	0	0	0	0	1	0.009	0.134	0.245	0.612
291	GO:0005829|CC|04|cytosol	model 0 ~ age+id+age*id	2	1	0	0	0	0	0	1	0.209	0.015	0.039	0.737
293	GO:0043094|BP|04|cellular metabolic compound salvage	model 0 ~ age+id+age*id	2	1	0	0	0	0	0	1	0.063	0.02	0.024	0.893
296	GO:0003682|MF|02|chromatin binding	model 0 ~ age+id+age*id	2	1	0	0	0	0	0	1	0.062	0.004	0.133	0.8
297	GO:0003684|MF|05|damaged DNA binding	model 0 ~ age+id+age*id	2	1	0	0	0	0	0	1	0.012	0.019	0.024	0.945
298	GO:0016778|MF|04|diphosphotransferase activity	model 0 ~ age+id+age*id	2	1	0	0	0	0	0	1	0.064	0.028	0.042	0.867
300	GO:0016774|MF|04|phosphotransferase activity, carboxyl group as acceptor	model 0 ~ age+id+age*id	1	1	0	0	0	0	0	1	0.018	0.025	0.029	0.928
301	GO:0009229|BP|05|thiamine diphosphate biosynthetic process	model 0 ~ age+id+age*id	2	1	0	0	0	0	0	1	0.043	0.027	0.038	0.893
306	GO:0008175|MF|06|tRNA methyltransferase activity	model 0 ~ age+id+age*id	2	1	0	0	0	0	0	1	0.102	0.036	0.038	0.824
307	GO:0048468|BP|03|cell development	model 0 ~ age+id+age*id	2	1	0	0	0	0	0	1	0	0.006	0.113	0.88
308	GO:0019843|MF|05|rRNA binding	model 0 ~ age+id+age*id	2	1	0	0	0	0	0	1	0.038	0.024	0.03	0.908
310	GO:0031177|MF|03|phosphopantetheine binding	model 0 ~ age+id+age*id	2	1	0	0	0	0	0	1	0.024	0.038	0.417	0.521
315	GO:0044433|CC|03|cytoplasmic vesicle part	model 0 ~ age+id+age*id	2	1	0	0	0	0	0	1	0.025	0.025	0.15	0.8
318	GO:0009888|BP|03|tissue development	model 0 ~ age+id+age*id	2	1	0	0	0	0	0	1	0.064	0.006	0.104	0.825
323	GO:0007610|BP|02|behavior	model 0 ~ age+id+age*id	2	1	0	0	0	0	0	1	0.031	0.011	0.341	0.616
324	GO:0004143|MF|05|diacylglycerol kinase activity	model 0 ~ age+id+age*id	2	1	0	0	0	0	0	1	0.043	0.018	0.04	0.899
325	GO:0004842|MF|03|ubiquitin-protein transferase activity	model 0 ~ age+id+age*id	2	1	0	0	0	0	0	1	0.022	0.008	0.106	0.864
326	GO:0019184|BP|06|nonribosomal peptide biosynthetic process	model 0 ~ age+id+age*id	2	1	0	0	0	0	0	1	0.29	0.009	0.168	0.534
330	GO:0004659|MF|04|prenyltransferase activity	model 0 ~ age+id+age*id	2	1	0	0	0	0	0	1	0.044	0.041	0.019	0.896
331	GO:0051223|BP|05|regulation of protein transport	model 0 ~ age+id+age*id	2	1	0	0	0	0	0	1	0.277	0.014	0.115	0.593
334	GO:0016805|MF|06|dipeptidase activity	model 0 ~ age+id+age*id	2	1	0	0	0	0	0	1	0.043	0.038	0.025	0.895
340	GO:0003906|MF|04|DNA-(apurinic or apyrimidinic site) lyase activity	model 0 ~ age+id+age*id	2	1	0	0	0	0	0	1	0.249	0.018	0.168	0.565
341	GO:0003909|MF|04|DNA ligase activity	model 0 ~ age+id+age*id	2	1	0	0	0	0	0	1	0.003	0.017	0.048	0.932
343	GO:0043254|BP|04|regulation of protein complex assembly	model 0 ~ age+id+age*id	2	1	0	0	0	0	0	1	0.01	0.042	0.089	0.859
344	GO:0045944|BP|08|positive regulation of transcription from RNA polymerase II promoter	model 0 ~ age+id+age*id	2	1	0	0	0	0	0	1	0.032	0.039	0.046	0.883
348	GO:0010038|BP|04|response to metal ion	model 0 ~ age+id+age*id	2	1	0	0	0	0	0	1	0.113	0.017	0.067	0.803
351	GO:0046527|MF|05|glucosyltransferase activity	model 0 ~ age+id+age*id	2	1	0	0	0	0	0	1	0.295	0.031	0.088	0.585
352	GO:0016881|MF|04|acid-amino acid ligase activity	model 0 ~ age+id+age*id	2	1	0	0	0	0	0	1	0.052	0.025	0.018	0.905
353	GO:0016888|MF|07|endodeoxyribonuclease activity, producing 5-phosphomonoesters	model 0 ~ age+id+age*id	2	1	0	0	0	0	0	1	0.069	0.029	0.01	0.892
354	GO:0040007|BP|01|growth	model 0 ~ age+id+age*id	2	1	0	0	0	0	0	1	0.101	0.012	0.036	0.851
356	GO:0006284|BP|04|base-excision repair	model 0 ~ age+id+age*id	2	1	0	0	0	0	0	1	0.004	0.023	0.05	0.923
358	GO:0051302|BP|04|regulation of cell division	model 0 ~ age+id+age*id	2	1	0	0	0	0	0	1	0.097	0.045	0.106	0.752
359	GO:0051301|BP|03|cell division	model 0 ~ age+id+age*id	2	1	0	0	0	0	0	1	0.086	0.018	0.033	0.863
361	GO:0009250|BP|05|glucan biosynthetic process	model 0 ~ age+id+age*id	2	1	0	0	0	0	0	1	0.065	0.01	0.08	0.845
363	GO:0009252|BP|03|peptidoglycan biosynthetic process	model 0 ~ age+id+age*id	2	1	0	0	0	0	0	1	0.08	0.024	0.02	0.877
365	GO:0016668|MF|04|oxidoreductase activity, acting on a sulfur group of donors, NAD(P) as acceptor	model 0 ~ age+id+age*id	2	1	0	0	0	0	0	1	0.121	0.021	0.07	0.789
366	GO:0043624|BP|06|cellular protein complex disassembly	model 0 ~ age+id+age*id	2	1	0	0	0	0	0	1	0.121	0.023	0.111	0.746
374	GO:0046912|MF|04|transferase activity, transferring acyl groups, acyl groups converted into alkyl on transfer	model 0 ~ age+id+age*id	2	1	0	0	0	0	0	1	0.056	0.02	0.05	0.874
375	GO:0071973|BP|05|bacterial-type flagellum-dependent cell motility	model 0 ~ age+id+age*id	2	1	0	0	0	0	0	1	0.005	0.02	0.074	0.901
378	GO:1901677|MF|03|phosphate transmembrane transporter activity	model 0 ~ age+id+age*id	2	1	0	0	0	0	0	1	0.101	0.028	0.014	0.857
379	GO:0006206|BP|05|pyrimidine nucleobase metabolic process	model 0 ~ age+id+age*id	2	1	0	0	0	0	0	1	0.084	0.028	0.049	0.84
380	GO:0006200|BP|07|ATP catabolic process	model 0 ~ age+id+age*id	2	1	0	0	0	0	0	1	0.056	0.02	0.034	0.89
383	GO:0001522|BP|06|pseudouridine synthesis	model 0 ~ age+id+age*id	2	1	0	0	0	0	0	1	0.021	0.028	0.018	0.933
385	GO:0000902|BP|04|cell morphogenesis	model 0 ~ age+id+age*id	2	1	0	0	0	0	0	1	0.032	0.021	0.059	0.888
2	GO:0018106|BP|07|peptidyl-histidine phosphorylation	model 0 ~ age+rus+id+age*rus+age*id	2	1	0	0	0	1	0	1	0.226	0.015	0.012	0.002	0.038	0.706
7	GO:0042803|MF|04|protein homodimerization activity	model 0 ~ age+rus+id+age*rus+age*id	2	1	0	0	0	1	0	1	0.288	0.003	0.006	0.04	0.099	0.564
12	GO:0032776|BP|05|DNA methylation on cytosine	model 0 ~ age+rus+id+age*rus+age*id	2	1	0	0	0	1	0	1	0.142	0.046	0.035	0.056	0.188	0.534
17	GO:0045491|BP|07|xylan metabolic process	model 0 ~ age+rus+id+age*rus+age*id	2	1	0	0	0	1	0	1	0.076	0.003	0.051	0.006	0.069	0.797
25	GO:0019321|BP|05|pentose metabolic process	model 0 ~ age+rus+id+age*rus+age*id	2	1	0	0	0	1	0	1	0.008	0.025	0.042	0.005	0.022	0.898
28	GO:0006096|BP|03|glycolytic process	model 0 ~ age+rus+id+age*rus+age*id	2	1	0	0	0	1	0	1	0.019	0.024	0.019	0.077	0.051	0.81
33	GO:0006546|BP|07|glycine catabolic process	model 0 ~ age+rus+id+age*rus+age*id	1	1	0	0	0	1	0	1	0.253	0.048	0.075	0.016	0.188	0.42
37	GO:0097264|BP|05|self proteolysis	model 0 ~ age+rus+id+age*rus+age*id	2	1	0	0	0	1	0	1	0.142	0.025	0.043	0.022	0.084	0.685
50	GO:0009236|BP|04|cobalamin biosynthetic process	model 0 ~ age+rus+id+age*rus+age*id	2	1	0	0	0	1	0	1	0.007	0.032	0.024	0.095	0.023	0.82
52	GO:0015171|MF|06|amino acid transmembrane transporter activity	model 0 ~ age+rus+id+age*rus+age*id	2	1	0	0	0	1	0	1	0.264	0.052	0.033	0.017	0.345	0.289
59	GO:0015833|BP|04|peptide transport	model 0 ~ age+rus+id+age*rus+age*id	2	1	0	0	0	1	0	1	0.009	0.079	0.09	0.102	0.516	0.203
61	GO:0044718|BP|04|siderophore transmembrane transport	model 0 ~ age+rus+id+age*rus+age*id	2	1	0	0	0	1	0	1	0.037	0.065	0.007	0.138	0.259	0.495
64	GO:0017038|BP|03|protein import	model 0 ~ age+rus+id+age*rus+age*id	2	1	0	0	0	1	0	1	0.181	0.059	0.051	0.034	0.097	0.578
70	GO:0090502|BP|06|RNA phosphodiester bond hydrolysis, endonucleolytic	model 0 ~ age+rus+id+age*rus+age*id	2	1	0	0	0	1	0	1	0.014	0.018	0.017	0	0.073	0.877
72	GO:0003729|MF|06|mRNA binding	model 0 ~ age+rus+id+age*rus+age*id	2	1	0	0	0	1	0	1	0.107	0.003	0.02	0.039	0.116	0.715
74	GO:0009062|BP|05|fatty acid catabolic process	model 0 ~ age+rus+id+age*rus+age*id	2	1	0	0	0	1	0	1	0.385	0	0.01	0.033	0.07	0.502
79	GO:0003796|MF|05|lysozyme activity	model 0 ~ age+rus+id+age*rus+age*id	2	1	0	0	0	1	0	1	0.077	0.071	0.004	0.07	0.311	0.467
84	GO:0004312|MF|05|fatty acid synthase activity	model 0 ~ age+rus+id+age*rus+age*id	2	1	0	0	0	1	0	1	0.005	0.046	0.044	0.003	0.123	0.779
88	GO:0015627|CC|02|type II protein secretion system complex	model 0 ~ age+rus+id+age*rus+age*id	2	1	0	0	0	1	0	1	0.355	0.007	0.018	0.015	0.068	0.536
93	GO:0008137|MF|06|NADH dehydrogenase (ubiquinone) activity	model 0 ~ age+rus+id+age*rus+age*id	2	1	0	0	0	1	0	1	0.011	0.087	0.066	0.171	0.35	0.315
95	GO:0000917|BP|05|barrier septum assembly	model 0 ~ age+rus+id+age*rus+age*id	2	1	0	0	0	1	0	1	0.105	0.036	0.023	0.02	0.125	0.69
96	GO:0010951|BP|07|negative regulation of endopeptidase activity	model 0 ~ age+rus+id+age*rus+age*id	2	1	0	0	0	1	0	1	0.005	0.11	0.025	0.169	0.184	0.507
97	GO:0046961|MF|07|proton-transporting ATPase activity, rotational mechanism	model 0 ~ age+rus+id+age*rus+age*id	2	1	0	0	0	1	0	1	0.203	0.009	0.012	0.05	0.118	0.608
99	GO:0000724|BP|05|double-strand break repair via homologous recombination	model 0 ~ age+rus+id+age*rus+age*id	2	1	0	0	0	1	0	1	0.152	0.018	0.018	0.033	0.158	0.621
101	GO:0017004|BP|07|cytochrome complex assembly	model 0 ~ age+rus+id+age*rus+age*id	2	1	0	0	0	1	0	1	0.013	0.072	0.035	0.174	0.193	0.512
102	GO:0009396|BP|06|folic acid-containing compound biosynthetic process	model 0 ~ age+rus+id+age*rus+age*id	2	1	0	0	0	1	0	1	0.003	0.115	0.01	0.123	0.065	0.685
106	GO:0006486|BP|03|protein glycosylation	model 0 ~ age+rus+id+age*rus+age*id	2	1	0	0	0	1	0	1	0.035	0.02	0.034	0.028	0.125	0.758
111	GO:0016023|CC|04|cytoplasmic membrane-bounded vesicle	model 0 ~ age+rus+id+age*rus+age*id	2	1	0	0	0	1	0	1	0.292	0.008	0.006	0.048	0.096	0.55
114	GO:0030151|MF|06|molybdenum ion binding	model 0 ~ age+rus+id+age*rus+age*id	2	1	0	0	0	1	0	1	0.166	0.009	0.006	0.022	0.06	0.737
116	GO:0005991|BP|04|trehalose metabolic process	model 0 ~ age+rus+id+age*rus+age*id	2	1	0	0	0	1	0	1	0.051	0.038	0.049	0.052	0.062	0.748
121	GO:0006402|BP|06|mRNA catabolic process	model 0 ~ age+rus+id+age*rus+age*id	2	1	0	0	0	1	0	1	0	0.01	0.018	0.051	0.112	0.809
125	GO:0016709|MF|04|oxidoreductase activity, acting on paired donors, with incorporation or reduction of molecular oxygen, NAD(P)H as one donor, and incorporation of one atom of oxygen	model 0 ~ age+rus+id+age*rus+age*id	2	1	0	0	0	1	0	1	0.439	0	0.015	0.017	0.064	0.464
127	GO:0016702|MF|04|oxidoreductase activity, acting on single donors with incorporation of molecular oxygen, incorporation of two atoms of oxygen	model 0 ~ age+rus+id+age*rus+age*id	2	1	0	0	0	1	0	1	0.491	0.003	0.028	0.016	0.118	0.345
134	GO:0009401|BP|04|phosphoenolpyruvate-dependent sugar phosphotransferase system	model 0 ~ age+rus+id+age*rus+age*id	2	1	0	0	0	1	0	1	0.202	0.021	0.012	0.018	0.094	0.653
139	GO:0044448|CC|04|cell cortex part	model 0 ~ age+rus+id+age*rus+age*id	2	1	0	0	0	1	0	1	0.059	0.042	0.047	0.077	0.065	0.711
140	GO:0003333|BP|05|amino acid transmembrane transport	model 0 ~ age+rus+id+age*rus+age*id	2	1	0	0	0	1	0	1	0.287	0.013	0.017	0.011	0.138	0.535
147	GO:0015197|MF|03|peptide transporter activity	model 0 ~ age+rus+id+age*rus+age*id	2	1	0	0	0	1	0	1	0.009	0.029	0.009	0.004	0.199	0.75
150	GO:0009162|BP|06|deoxyribonucleoside monophosphate metabolic process	model 0 ~ age+rus+id+age*rus+age*id	2	1	0	0	0	1	0	1	0.177	0.036	0.026	0.099	0.24	0.422
153	GO:0070569|MF|05|uridylyltransferase activity	model 0 ~ age+rus+id+age*rus+age*id	2	1	0	0	0	1	0	1	0.256	0.075	0.014	0.02	0.211	0.425
157	GO:0051180|BP|03|vitamin transport	model 0 ~ age+rus+id+age*rus+age*id	2	1	0	0	0	1	0	1	0.396	0.011	0.017	0.032	0.055	0.489
166	GO:0006869|BP|03|lipid transport	model 0 ~ age+rus+id+age*rus+age*id	2	1	0	0	0	1	0	1	0.226	0.072	0.11	0.022	0.201	0.37
168	GO:0046982|MF|04|protein heterodimerization activity	model 0 ~ age+rus+id+age*rus+age*id	2	1	0	0	0	1	0	1	0.253	0.003	0.011	0.017	0.054	0.663
176	GO:0006749|BP|04|glutathione metabolic process	model 0 ~ age+rus+id+age*rus+age*id	2	1	0	0	0	1	0	1	0.438	0.001	0.011	0.03	0.056	0.463
180	GO:0009245|BP|05|lipid A biosynthetic process	model 0 ~ age+rus+id+age*rus+age*id	2	1	0	0	0	1	0	1	0.008	0.094	0.021	0.218	0.071	0.589
181	GO:0008199|MF|07|ferric iron binding	model 0 ~ age+rus+id+age*rus+age*id	2	1	0	0	0	1	0	1	0.288	0.056	0.055	0.017	0.073	0.511
186	GO:0000150|MF|02|recombinase activity	model 0 ~ age+rus+id+age*rus+age*id	2	1	0	0	0	1	0	1	0.191	0.022	0.019	0.068	0.066	0.634
198	GO:0015932|MF|04|nucleobase-containing compound transmembrane transporter activity	model 0 ~ age+rus+id+age*rus+age*id	2	1	0	0	0	1	0	1	0.188	0.04	0.01	0.033	0.019	0.711
202	GO:0042537|BP|04|benzene-containing compound metabolic process	model 0 ~ age+rus+id+age*rus+age*id	2	1	0	0	0	1	0	1	0.006	0.072	0.008	0.08	0.008	0.827
207	GO:0008745|MF|05|N-acetylmuramoyl-L-alanine amidase activity	model 0 ~ age+rus+id+age*rus+age*id	2	1	0	0	0	1	0	1	0.027	0.02	0.074	0.157	0.093	0.63
222	GO:0043066|BP|07|negative regulation of apoptotic process	model 0 ~ age+rus+id+age*rus+age*id	1	1	0	0	0	1	0	1	0.214	0.024	0.01	0.048	0.11	0.593
226	GO:0006777|BP|04|Mo-molybdopterin cofactor biosynthetic process	model 0 ~ age+rus+id+age*rus+age*id	2	1	0	0	0	1	0	1	0.075	0.011	0.011	0.044	0.081	0.778
236	GO:0005794|CC|04|Golgi apparatus	model 0 ~ age+rus+id+age*rus+age*id	2	1	0	0	0	1	0	1	0.001	0.052	0.009	0.054	0.27	0.614
240	GO:0008982|MF|04|protein-N(PI)-phosphohistidine-sugar phosphotransferase activity	model 0 ~ age+rus+id+age*rus+age*id	2	1	0	0	0	1	0	1	0.214	0.042	0.018	0.037	0.145	0.544
261	GO:0004197|MF|06|cysteine-type endopeptidase activity	model 0 ~ age+rus+id+age*rus+age*id	2	1	0	0	0	1	0	1	0.113	0.092	0.01	0.049	0.352	0.384
272	GO:0045936|BP|07|negative regulation of phosphate metabolic process	model 0 ~ age+rus+id+age*rus+age*id	2	1	0	0	0	1	0	1	0.239	0.006	0.038	0.038	0.044	0.636
304	GO:0009221|BP|07|pyrimidine deoxyribonucleotide biosynthetic process	model 0 ~ age+rus+id+age*rus+age*id	2	1	0	0	0	1	0	1	0.045	0.007	0.042	0.025	0.046	0.835
309	GO:0000139|CC|03|Golgi membrane	model 0 ~ age+rus+id+age*rus+age*id	2	1	0	0	0	1	0	1	0.082	0.058	0.069	0.041	0.509	0.24
311	GO:0009416|BP|04|response to light stimulus	model 0 ~ age+rus+id+age*rus+age*id	2	1	0	0	0	1	0	1	0.403	0	0.008	0.037	0.078	0.473
312	GO:0070013|CC|03|intracellular organelle lumen	model 0 ~ age+rus+id+age*rus+age*id	2	1	0	0	0	1	0	1	0.001	0.005	0.012	0.073	0.097	0.811
317	GO:0009887|BP|03|organ morphogenesis	model 0 ~ age+rus+id+age*rus+age*id	2	1	0	0	0	1	0	1	0.15	0.001	0.016	0.068	0.041	0.724
322	GO:0005768|CC|04|endosome	model 0 ~ age+rus+id+age*rus+age*id	2	1	0	0	0	1	0	1	0.042	0.04	0.058	0.061	0.282	0.517
362	GO:0009251|BP|06|glucan catabolic process	model 0 ~ age+rus+id+age*rus+age*id	2	1	0	0	0	1	0	1	0.001	0.044	0.015	0.027	0.028	0.885
372	GO:0016151|MF|06|nickel cation binding	model 0 ~ age+rus+id+age*rus+age*id	2	1	0	0	0	1	0	1	0.128	0.014	0.015	0.041	0.116	0.686
384	GO:0051607|BP|03|defense response to virus	model 0 ~ age+rus+id+age*rus+age*id	2	1	0	0	0	1	0	1	0.031	0.04	0.046	0.018	0.088	0.776
386	GO:0006413|BP|03|translational initiation	model 0 ~ age+rus+id+age*rus+age*id	2	1	0	0	0	1	0	1	0.038	0.05	0.017	0.103	0.055	0.736
389	GO:0010498|BP|05|proteasomal protein catabolic process	model 0 ~ age+rus+id+age*rus+age*id	2	1	0	0	0	1	0	1	0.01	0.015	0.025	0.049	0.082	0.818
35	GO:0016838|MF|04|carbon-oxygen lyase activity, acting on phosphates	model 0 ~ bfo+id	2	0	1	0	0	0	0	1	0.001	0.072	0.927
225	GO:0005977|BP|04|glycogen metabolic process	model 0 ~ bfo+id	2	0	1	0	0	0	0	1	0.011	0.039	0.95
20	GO:0043565|MF|05|sequence-specific DNA binding	model 0 ~ bfo+rus+id	2	0	1	0	0	1	0	1	0.013	0.058	0.033	0.895
204	GO:0006633|BP|05|fatty acid biosynthetic process	model 0 ~ bfo+rus+id	2	0	1	0	0	1	0	1	0.014	0.053	0.041	0.892
254	GO:0007049|BP|03|cell cycle	model 0 ~ bfo+rus+id	2	0	1	0	0	1	0	1	0.014	0.034	0.04	0.911
107	GO:0004222|MF|06|metalloendopeptidase activity	model 0 ~ fin+rus+id+fin*rus	2	0	0	0	1	1	0	1	0.025	0.05	0.027	0	0.899
197	GO:0005743|CC|04|mitochondrial inner membrane	model 0 ~ fin+rus+id+fin*rus	2	0	0	0	1	1	0	1	0.017	0.013	0.025	0	0.945
201	GO:0071897|BP|05|DNA biosynthetic process	model 0 ~ fin+rus+id+fin*rus	2	0	0	0	1	1	0	1	0.031	0.027	0.087	0	0.855
203	GO:0045454|BP|04|cell redox homeostasis	model 0 ~ fin+rus+id+fin*rus	2	0	0	0	1	1	0	1	0.02	0.04	0.026	0	0.915
368	GO:0000160|BP|05|phosphorelay signal transduction system	model 0 ~ fin+rus+id+fin*rus	2	0	0	0	1	1	0	1	0.019	0.03	0.018	0	0.932
8	GO:0016877|MF|03|ligase activity, forming carbon-sulfur bonds	model 0 ~ id	2	0	0	0	0	0	0	1	0.047	0.953
22	GO:0015979|BP|03|photosynthesis	model 0 ~ id	2	0	0	0	0	0	0	1	0.088	0.912
49	GO:0016763|MF|04|transferase activity, transferring pentosyl groups	model 0 ~ id	2	0	0	0	0	0	0	1	0.033	0.967
55	GO:0006222|BP|08|UMP biosynthetic process	model 0 ~ id	2	0	0	0	0	0	0	1	0.019	0.981
57	GO:0015925|MF|05|galactosidase activity	model 0 ~ id	2	0	0	0	0	0	0	1	0.046	0.954
104	GO:0004181|MF|07|metallocarboxypeptidase activity	model 0 ~ id	2	0	0	0	0	0	0	1	0.023	0.977
119	GO:0008658|MF|03|penicillin binding	model 0 ~ id	2	0	0	0	0	0	0	1	0.037	0.963
122	GO:0006561|BP|05|proline biosynthetic process	model 0 ~ id	2	0	0	0	0	0	0	1	0.059	0.941
123	GO:0006826|BP|07|iron ion transport	model 0 ~ id	2	0	0	0	0	0	0	1	0.072	0.928
131	GO:0010181|MF|04|FMN binding	model 0 ~ id	2	0	0	0	0	0	0	1	0.057	0.943
132	GO:0016114|BP|05|terpenoid biosynthetic process	model 0 ~ id	2	0	0	0	0	0	0	1	0.032	0.968
152	GO:0070567|MF|05|cytidylyltransferase activity	model 0 ~ id	2	0	0	0	0	0	0	1	0.048	0.952
164	GO:0009986|CC|02|cell surface	model 0 ~ id	2	0	0	0	0	0	0	1	0.041	0.959
174	GO:0070403|MF|04|NAD+ binding	model 0 ~ id	2	0	0	0	0	0	0	1	0.018	0.982
179	GO:0060590|MF|03|ATPase regulator activity	model 0 ~ id	2	0	0	0	0	0	0	1	0.058	0.942
188	GO:0032508|BP|07|DNA duplex unwinding	model 0 ~ id	2	0	0	0	0	0	0	1	0.043	0.957
232	GO:0019239|MF|02|deaminase activity	model 0 ~ id	2	0	0	0	0	0	0	1	0.066	0.934
246	GO:0000105|BP|05|histidine biosynthetic process	model 0 ~ id	2	0	0	0	0	0	0	1	0.025	0.975
249	GO:0009424|CC|03|bacterial-type flagellum hook	model 0 ~ id	2	0	0	0	0	0	0	1	0.038	0.962
253	GO:0046933|MF|07|proton-transporting ATP synthase activity, rotational mechanism	model 0 ~ id	2	0	0	0	0	0	0	1	0.033	0.967
274	GO:0009148|BP|06|pyrimidine nucleoside triphosphate biosynthetic process	model 0 ~ id	2	0	0	0	0	0	0	1	0.039	0.961
279	GO:0009307|BP|05|DNA restriction-modification system	model 0 ~ id	2	0	0	0	0	0	0	1	0.1	0.9
283	GO:0006189|BP|09|de novo IMP biosynthetic process	model 0 ~ id	2	0	0	0	0	0	0	1	0.045	0.955
299	GO:0016776|MF|04|phosphotransferase activity, phosphate group as acceptor	model 0 ~ id	2	0	0	0	0	0	0	1	0.041	0.959
302	GO:0009228|BP|05|thiamine biosynthetic process	model 0 ~ id	2	0	0	0	0	0	0	1	0.042	0.958
314	GO:0044780|BP|05|bacterial-type flagellum assembly	model 0 ~ id	2	0	0	0	0	0	0	1	0.045	0.955
335	GO:0000049|MF|05|tRNA binding	model 0 ~ id	2	0	0	0	0	0	0	1	0.03	0.97
346	GO:0006529|BP|06|asparagine biosynthetic process	model 0 ~ id	2	0	0	0	0	0	0	1	0.025	0.975
367	GO:0019238|MF|05|cyclohydrolase activity	model 0 ~ id	2	0	0	0	0	0	0	1	0.047	0.953
369	GO:0000162|BP|06|tryptophan biosynthetic process	model 0 ~ id	2	0	0	0	0	0	0	1	0.025	0.975
373	GO:0030259|BP|05|lipid glycosylation	model 0 ~ id	2	0	0	0	0	0	0	1	0.03	0.97
377	GO:0006817|BP|06|phosphate ion transport	model 0 ~ id	2	0	0	0	0	0	0	1	0.028	0.972
387	GO:0006412|BP|05|translation	model 0 ~ id	2	0	0	0	0	0	0	1	0.049	0.951
388	GO:0004812|MF|05|aminoacyl-tRNA ligase activity	model 0 ~ id	2	0	0	0	0	0	0	1	0.034	0.966
40	GO:0030170|MF|03|pyridoxal phosphate binding	model 0 ~ rus+id+rus*id	2	0	0	0	0	1	0	1	0.017	0.008	0.02	0.955
47	GO:0080135|BP|04|regulation of cellular response to stress	model 0 ~ rus+id+rus*id	2	0	0	0	0	1	0	1	0.013	0.01	0.022	0.955
86	GO:0005524|MF|05|ATP binding	model 0 ~ rus+id+rus*id	2	0	0	0	0	1	0	1	0.011	0.009	0.016	0.964
110	GO:0042254|BP|04|ribosome biogenesis	model 0 ~ rus+id+rus*id	2	0	0	0	0	1	0	1	0.02	0.016	0.012	0.953
130	GO:0006457|BP|05|protein folding	model 0 ~ rus+id+rus*id	2	0	0	0	0	1	0	1	0.013	0.016	0.01	0.962
167	GO:0045226|BP|05|extracellular polysaccharide biosynthetic process	model 0 ~ rus+id+rus*id	2	0	0	0	0	1	0	1	0.032	0.024	0.007	0.938
183	GO:0051920|MF|02|peroxiredoxin activity	model 0 ~ rus+id+rus*id	2	0	0	0	0	1	0	1	0.019	0.032	0.009	0.94
216	GO:0003755|MF|04|peptidyl-prolyl cis-trans isomerase activity	model 0 ~ rus+id+rus*id	2	0	0	0	0	1	0	1	0.043	0.037	0.006	0.915
219	GO:0016861|MF|04|intramolecular oxidoreductase activity, interconverting aldoses and ketoses	model 0 ~ rus+id+rus*id	2	0	0	0	0	1	0	1	0.025	0.008	0.017	0.949
229	GO:0022618|BP|05|ribonucleoprotein complex assembly	model 0 ~ rus+id+rus*id	2	0	0	0	0	1	0	1	0.012	0.013	0.022	0.953
230	GO:0008408|MF|06|3-5 exonuclease activity	model 0 ~ rus+id+rus*id	2	0	0	0	0	1	0	1	0.012	0.017	0.01	0.961
284	GO:0006184|BP|07|GTP catabolic process	model 0 ~ rus+id+rus*id	2	0	0	0	0	1	0	1	0.016	0.008	0.015	0.961
336	GO:0015296|MF|06|anion:cation symporter activity	model 0 ~ rus+id+rus*id	2	0	0	0	0	1	0	1	0.03	0.042	0.003	0.925
350	GO:0006414|BP|05|translational elongation	model 0 ~ rus+id+rus*id	2	0	0	0	0	1	0	1	0.039	0.019	0.012	0.93
357	GO:0006289|BP|04|nucleotide-excision repair	model 0 ~ rus+id+rus*id	2	0	0	0	0	1	0	1	0.009	0.011	0.014	0.966
382	GO:0004177|MF|06|aminopeptidase activity	model 0 ~ rus+id+rus*id	2	0	0	0	0	1	0	1	0.013	0.023	0.01	0.954
391	GO:0031123|BP|06|RNA 3-end processing	model 0 ~ rus+id+rus*id	2	0	0	0	0	1	0	1	0.022	0.017	0.02	0.941
393	GO:0006801|BP|04|superoxide metabolic process	model 0 ~ rus+id+rus*id	2	0	0	0	0	1	0	1	0.022	0.023	0.016	0.939
394	GO:0070526|BP|07|threonylcarbamoyladenosine biosynthetic process	model 0 ~ rus+id+rus*id	2	0	0	0	0	1	0	1	0.01	0.011	0.015	0.964
