# Supplementary material for: An additive Gaussian process regression model for interpretable non-parametric analysis of longitudinal data
Source: Nat Commun. 2019 Apr 17;10:1798. doi: 10.1038/s41467-019-09785-8 (PMC6470127; doi:10.1038/s41467-019-09785-8)
Supplement: Supplementary file 6 — Supplementary Data 3 [file 41467_2019_9785_MOESM6_ESM.xlsx]

## Sheet: Sheet1
targetID	targetName	modelName	convergeFlag	age	seroT	group	gender	id	Variance Explained
55	P10912	model 0 ~ age+gender+id+age*gender+age*id	2	1	0	0	1	1	0.322	0.19	0.129	0.017	0.111	0.231
67	Q6PID9	model 0 ~ age+gender+id+age*gender+age*id	2	1	0	0	1	1	0.418	0.056	0.074	0.148	0.106	0.199
70	P62333	model 0 ~ age+gender+id+age*gender+age*id	2	1	0	0	1	1	0.224	0.123	0.072	0.009	0.061	0.512
89	P55290	model 0 ~ age+gender+id+age*gender+age*id	2	1	0	0	1	1	0.034	0.057	0.6	0.028	0.143	0.139
159	O95490	model 0 ~ age+gender+id+age*gender+age*id	2	1	0	0	1	1	0.042	0.064	0.48	0.004	0.269	0.141
245	P02788	model 0 ~ age+gender+id+age*gender+age*id	2	1	0	0	1	1	0.021	0.034	0.379	0.014	0.515	0.037
258	P09622	model 0 ~ age+gender+id+age*gender+age*id	2	1	0	0	1	1	0.313	0.103	0.094	0.141	0.151	0.198
322	Q93070	model 0 ~ age+gender+id+age*gender+age*id	2	1	0	0	1	1	0.065	0.04	0.683	0.004	0.028	0.181
323	Q13554	model 0 ~ age+gender+id+age*gender+age*id	2	1	0	0	1	1	0.245	0.022	0.68	0.002	0.003	0.048
374	O00462	model 0 ~ age+gender+id+age*gender+age*id	2	1	0	0	1	1	0.347	0.09	0.365	0.002	0.048	0.149
383	P47813	model 0 ~ age+gender+id+age*gender+age*id	2	1	0	0	1	1	0.09	0.075	0.023	0.023	0.464	0.325
386	O14791	model 0 ~ age+gender+id+age*gender+age*id	2	1	0	0	1	1	0.232	0.063	0.438	0.008	0.045	0.216
397	O15204	model 0 ~ age+gender+id+age*gender+age*id	2	1	0	0	1	1	0.255	0.055	0.349	0.003	0.162	0.175
439	O75493	model 0 ~ age+gender+id+age*gender+age*id	2	1	0	0	1	1	0.065	0.085	0.253	0.318	0.149	0.13
505	P01344	model 0 ~ age+gender+id+age*gender+age*id	2	1	0	0	1	1	0.286	0.03	0.272	0.029	0.086	0.296
512	P02458	model 0 ~ age+gender+id+age*gender+age*id	2	1	0	0	1	1	0.844	0.008	0.019	0.038	0.024	0.068
525	P02747	model 0 ~ age+gender+id+age*gender+age*id	2	1	0	0	1	1	0.121	0.097	0.422	0.046	0.099	0.215
569	P05019	model 0 ~ age+gender+id+age*gender+age*id	2	1	0	0	1	1	0.754	0.025	0.1	0.015	0.01	0.095
638	P08174	model 0 ~ age+gender+id+age*gender+age*id	2	1	0	0	1	1	0.125	0.077	0.384	0.009	0.098	0.309
706	P12107	model 0 ~ age+gender+id+age*gender+age*id	2	1	0	0	1	1	0.659	0.02	0.049	0.091	0.074	0.107
778	P17936	model 0 ~ age+gender+id+age*gender+age*id	2	1	0	0	1	1	0.598	0.026	0.227	0.026	0.013	0.11
864	P28062	model 0 ~ age+gender+id+age*gender+age*id	2	1	0	0	1	1	0.007	0.005	0.864	0	0.096	0.027
897	P31948	model 0 ~ age+gender+id+age*gender+age*id	2	1	0	0	1	1	0.128	0	0.17	0.066	0.313	0.324
1097	Q03167	model 0 ~ age+gender+id+age*gender+age*id	2	1	0	0	1	1	0.136	0.071	0.375	0.006	0.081	0.331
1098	Q03591	model 0 ~ age+gender+id+age*gender+age*id	2	1	0	0	1	1	0.004	0.005	0.962	0	0.002	0.027
1206	Q15848	model 0 ~ age+gender+id+age*gender+age*id	2	1	0	0	1	1	0.407	0.013	0.146	0.018	0.151	0.265
1355	Q92859	model 0 ~ age+gender+id+age*gender+age*id	2	1	0	0	1	1	0.026	0.029	0.212	0.108	0.199	0.426
1357	Q92896	model 0 ~ age+gender+id+age*gender+age*id	2	1	0	0	1	1	0.035	0.089	0.454	0.004	0.07	0.348
1479	Q9P232	model 0 ~ age+gender+id+age*gender+age*id	2	1	0	0	1	1	0.241	0.043	0.327	0.007	0.062	0.32
1493	Q9UHG3	model 0 ~ age+gender+id+age*gender+age*id	2	1	0	0	1	1	0.031	0.093	0.445	0.01	0.059	0.362
1	P35237	model 0 ~ age+group+gender+id+age*group+age*gender+age*id+group*gender	2	1	0	1	1	1	0.077	0.003	0.001	0.022	0.066	0.007	0.502	0.301	0.022
104	P13942	model 0 ~ age+group+gender+id+age*group+age*gender+age*id+group*gender	2	1	0	1	1	1	0.772	0.024	0.019	0.017	0.021	0.032	0.024	0	0.091
1502	Q9UK05	model 0 ~ age+group+gender+id+age*group+age*gender+age*id+group*gender	2	1	0	1	1	1	0.017	0.001	0.003	0.663	0.006	0.001	0.226	0.001	0.081
74	Q9ULH1	model 0 ~ age+group+id+age*group+age*id	2	1	0	1	0	1	0.476	0.125	0.178	0.155	0.019	0.047
112	O75390	model 0 ~ age+group+id+age*group+age*id	2	1	0	1	0	1	0.264	0.171	0.078	0.077	0.165	0.245
166	Q9Y6E0	model 0 ~ age+group+id+age*group+age*id	2	1	0	1	0	1	0.207	0.012	0.028	0.088	0.538	0.127
181	Q96EE4	model 0 ~ age+group+id+age*group+age*id	2	1	0	1	0	1	0.045	0.26	0.331	0.014	0.078	0.272
318	Q96NZ9	model 0 ~ age+group+id+age*group+age*id	2	1	0	1	0	1	0.135	0.046	0.579	0.003	0.026	0.212
370	O00339	model 0 ~ age+group+id+age*group+age*id	2	1	0	1	0	1	0.39	0.055	0.229	0.007	0.106	0.213
582	P05186	model 0 ~ age+group+id+age*group+age*id	2	1	0	1	0	1	0.078	0.023	0.031	0.058	0.795	0.014
595	P06576	model 0 ~ age+group+id+age*group+age*id	2	1	0	1	0	1	0.42	0.004	0.031	0.224	0.3	0.022
652	P08648	model 0 ~ age+group+id+age*group+age*id	2	1	0	1	0	1	0.073	0.169	0.134	0.023	0.44	0.161
664	P09486	model 0 ~ age+group+id+age*group+age*id	2	1	0	1	0	1	0.045	0.007	0.849	0.001	0.056	0.043
764	P16152	model 0 ~ age+group+id+age*group+age*id	2	1	0	1	0	1	0.115	0.029	0.076	0.133	0.093	0.554
783	P18463	model 0 ~ age+group+id+age*group+age*id	2	1	0	1	0	1	0.089	0.064	0.768	0.003	0.026	0.05
804	P20774	model 0 ~ age+group+id+age*group+age*id	2	1	0	1	0	1	0.462	0.036	0.305	0.017	0.041	0.138
836	P23526	model 0 ~ age+group+id+age*group+age*id	2	1	0	1	0	1	0.532	0	0.012	0.062	0.077	0.317
886	P30460	model 0 ~ age+group+id+age*group+age*id	2	1	0	1	0	1	0.094	0.144	0.604	0.007	0.047	0.103
946	P42574	model 0 ~ age+group+id+age*group+age*id	2	1	0	1	0	1	0.321	0.001	0.032	0.39	0.123	0.133
967	P48506	model 0 ~ age+group+id+age*group+age*id	2	1	0	1	0	1	0.588	0.001	0.06	0.079	0.075	0.196
984	P49773	model 0 ~ age+group+id+age*group+age*id	2	1	0	1	0	1	0.327	0.001	0.052	0.079	0.22	0.32
1033	P61019	model 0 ~ age+group+id+age*group+age*id	2	1	0	1	0	1	0.373	0.082	0.073	0.072	0.364	0.036
1044	P61769	model 0 ~ age+group+id+age*group+age*id	2	1	0	1	0	1	0.027	0.027	0.812	0.001	0.09	0.043
1049	P62263	model 0 ~ age+group+id+age*group+age*id	2	1	0	1	0	1	0.27	0.078	0.342	0.067	0.158	0.085
1161	Q14008	model 0 ~ age+group+id+age*group+age*id	2	1	0	1	0	1	0.479	0	0.138	0.378	0.002	0.003
1166	Q14126	model 0 ~ age+group+id+age*group+age*id	2	1	0	1	0	1	0.292	0.008	0.462	0.03	0.086	0.123
1217	Q16651	model 0 ~ age+group+id+age*group+age*id	2	1	0	1	0	1	0.218	0.135	0.462	0.028	0.044	0.114
1271	Q6ZMJ2	model 0 ~ age+group+id+age*group+age*id	2	1	0	1	0	1	0.157	0.001	0.161	0.613	0.029	0.04
1279	Q7LGC8	model 0 ~ age+group+id+age*group+age*id	2	1	0	1	0	1	0.167	0.207	0.196	0.022	0.116	0.292
1296	Q86VZ4	model 0 ~ age+group+id+age*group+age*id	2	1	0	1	0	1	0.249	0.059	0.327	0.006	0.173	0.186
1383	Q96NL6	model 0 ~ age+group+id+age*group+age*id	2	1	0	1	0	1	0.651	0.001	0.012	0.32	0.003	0.014
1388	Q99436	model 0 ~ age+group+id+age*group+age*id	2	1	0	1	0	1	0.184	0.085	0.109	0.033	0.085	0.504
1403	Q9BR76	model 0 ~ age+group+id+age*group+age*id	2	1	0	1	0	1	0.249	0.007	0.051	0.306	0.253	0.134
1404	Q9BRA2	model 0 ~ age+group+id+age*group+age*id	2	1	0	1	0	1	0.253	0.043	0.015	0.054	0.069	0.567
1419	Q9BYH1	model 0 ~ age+group+id+age*group+age*id	2	1	0	1	0	1	0.787	0	0.041	0.017	0.027	0.127
1496	Q9UIJ7	model 0 ~ age+group+id+age*group+age*id	2	1	0	1	0	1	0.272	0.005	0.057	0.494	0.096	0.077
1524	Q9Y2T3	model 0 ~ age+group+id+age*group+age*id	2	1	0	1	0	1	0.429	0.089	0.037	0.226	0.135	0.085
2	Q7LBX6	model 0 ~ age+id+age*id	2	1	0	0	0	1	0.079	0.411	0.19	0.321
3	Q9H4M9	model 0 ~ age+id+age*id	2	1	0	0	0	1	0.096	0.028	0.772	0.104
12	P08575	model 0 ~ age+id+age*id	2	1	0	0	0	1	0.443	0.261	0.061	0.236
14	P08123	model 0 ~ age+id+age*id	2	1	0	0	0	1	0.666	0.172	0.021	0.141
15	P08887	model 0 ~ age+id+age*id	2	1	0	0	0	1	0.03	0.774	0.02	0.177
16	Q12913	model 0 ~ age+id+age*id	2	1	0	0	0	1	0.445	0.185	0.107	0.263
17	A0A087WTM7	model 0 ~ age+id+age*id	2	1	0	0	0	1	0.058	0.726	0.077	0.138
18	Q7Z5N4	model 0 ~ age+id+age*id	2	1	0	0	0	1	0.087	0.611	0.234	0.068
21	P41271	model 0 ~ age+id+age*id	2	1	0	0	0	1	0.208	0.483	0.037	0.273
22	A0A087WU91	model 0 ~ age+id+age*id	2	1	0	0	0	1	0.273	0.141	0.268	0.318
23	O15467	model 0 ~ age+id+age*id	2	1	0	0	0	1	0.095	0.583	0.166	0.155
24	Q3LXA3	model 0 ~ age+id+age*id	2	1	0	0	0	1	0.043	0.27	0.324	0.363
26	P07203	model 0 ~ age+id+age*id	2	1	0	0	0	1	0.371	0.118	0.137	0.374
27	O95196	model 0 ~ age+id+age*id	2	1	0	0	0	1	0.69	0.022	0.041	0.247
29	Q5T123	model 0 ~ age+id+age*id	2	1	0	0	0	1	0.109	0.048	0.441	0.403
31	P15941	model 0 ~ age+id+age*id	2	1	0	0	0	1	0.043	0.711	0.026	0.22
32	Q14517	model 0 ~ age+id+age*id	2	1	0	0	0	1	0.122	0.718	0.084	0.075
34	Q13477	model 0 ~ age+id+age*id	2	1	0	0	0	1	0.416	0.414	0.062	0.108
36	P23470	model 0 ~ age+id+age*id	2	1	0	0	0	1	0.013	0.87	0.005	0.111
38	Q9Y274	model 0 ~ age+id+age*id	2	1	0	0	0	1	0.015	0.717	0.06	0.208
40	P01860	model 0 ~ age+id+age*id	2	1	0	0	0	1	0.087	0.557	0.129	0.226
42	Q9UPZ6	model 0 ~ age+id+age*id	2	1	0	0	0	1	0.017	0.702	0.252	0.029
43	P21802	model 0 ~ age+id+age*id	2	1	0	0	0	1	0.18	0.459	0.221	0.14
45	Q9BZG9	model 0 ~ age+id+age*id	2	1	0	0	0	1	0.05	0.748	0.069	0.132
46	Q6UXD5	model 0 ~ age+id+age*id	2	1	0	0	0	1	0.757	0.063	0.039	0.141
47	Q16851	model 0 ~ age+id+age*id	2	1	0	0	0	1	0.04	0.439	0.083	0.437
48	Q15185	model 0 ~ age+id+age*id	2	1	0	0	0	1	0.081	0.044	0.812	0.063
51	Q9H3K6	model 0 ~ age+id+age*id	2	1	0	0	0	1	0.294	0.077	0.117	0.511
52	Q9Y4L1	model 0 ~ age+id+age*id	2	1	0	0	0	1	0.053	0.635	0.135	0.178
56	P39059	model 0 ~ age+id+age*id	2	1	0	0	0	1	0.239	0.408	0.157	0.196
60	Q6ZRP7	model 0 ~ age+id+age*id	2	1	0	0	0	1	0.054	0.554	0.09	0.302
61	Q9UBW5	model 0 ~ age+id+age*id	2	1	0	0	0	1	0.234	0.091	0.621	0.055
62	O60613	model 0 ~ age+id+age*id	2	1	0	0	0	1	0.106	0.515	0.322	0.057
63	P22352	model 0 ~ age+id+age*id	2	1	0	0	0	1	0.007	0.835	0.017	0.141
64	Q16663	model 0 ~ age+id+age*id	2	1	0	0	0	1	0.1	0.622	0.037	0.241
65	O95633	model 0 ~ age+id+age*id	2	1	0	0	0	1	0.055	0.472	0.194	0.278
68	Q9UL46	model 0 ~ age+id+age*id	2	1	0	0	0	1	0.138	0.024	0.321	0.517
71	Q8NDA2	model 0 ~ age+id+age*id	2	1	0	0	0	1	0.17	0.502	0.064	0.265
75	P22061	model 0 ~ age+id+age*id	2	1	0	0	0	1	0.232	0.402	0.083	0.283
76	P12259	model 0 ~ age+id+age*id	2	1	0	0	0	1	0.11	0.542	0.079	0.269
77	Q8WU40	model 0 ~ age+id+age*id	2	1	0	0	0	1	0.145	0.269	0.226	0.36
79	P33527	model 0 ~ age+id+age*id	2	1	0	0	0	1	0.216	0.023	0.318	0.444
80	P15151	model 0 ~ age+id+age*id	2	1	0	0	0	1	0.191	0.667	0.053	0.09
81	Q4LDE5	model 0 ~ age+id+age*id	2	1	0	0	0	1	0.165	0.375	0.162	0.298
82	Q53EL9	model 0 ~ age+id+age*id	2	1	0	0	0	1	0.68	0.126	0.069	0.125
85	Q13418	model 0 ~ age+id+age*id	2	1	0	0	0	1	0.109	0.193	0.545	0.153
88	Q96B86	model 0 ~ age+id+age*id	2	1	0	0	0	1	0.049	0.789	0.048	0.113
90	P06744	model 0 ~ age+id+age*id	2	1	0	0	0	1	0.073	0.109	0.254	0.565
92	Q9UQP3	model 0 ~ age+id+age*id	2	1	0	0	0	1	0.028	0.773	0.152	0.048
94	Q07654	model 0 ~ age+id+age*id	2	1	0	0	0	1	0.141	0.601	0.049	0.209
95	Q8WWV6	model 0 ~ age+id+age*id	2	1	0	0	0	1	0.417	0.375	0.058	0.149
96	P00533	model 0 ~ age+id+age*id	2	1	0	0	0	1	0.074	0.225	0.134	0.567
99	Q9UHJ6	model 0 ~ age+id+age*id	2	1	0	0	0	1	0.273	0.543	0.088	0.097
101	Q99685	model 0 ~ age+id+age*id	2	1	0	0	0	1	0.195	0.065	0.417	0.322
103	Q9NR71	model 0 ~ age+id+age*id	2	1	0	0	0	1	0.165	0.481	0.047	0.306
105	P04179	model 0 ~ age+id+age*id	2	1	0	0	0	1	0.085	0.237	0.529	0.149
107	Q14242	model 0 ~ age+id+age*id	2	1	0	0	0	1	0.056	0.752	0.116	0.077
108	P15289	model 0 ~ age+id+age*id	2	1	0	0	0	1	0.035	0.621	0.339	0.005
109	Q8NF91	model 0 ~ age+id+age*id	2	1	0	0	0	1	0.611	0.009	0.09	0.29
110	P20810	model 0 ~ age+id+age*id	2	1	0	0	0	1	0.439	0.115	0.075	0.371
111	Q5ZPR3	model 0 ~ age+id+age*id	2	1	0	0	0	1	0.188	0.43	0.077	0.305
113	Q96DA0	model 0 ~ age+id+age*id	2	1	0	0	0	1	0.263	0.404	0.109	0.224
115	P02753	model 0 ~ age+id+age*id	2	1	0	0	0	1	0.053	0.852	0.013	0.081
116	P07359	model 0 ~ age+id+age*id	2	1	0	0	0	1	0.105	0.724	0.069	0.102
118	Q9NZN3	model 0 ~ age+id+age*id	2	1	0	0	0	1	0.091	0.152	0.718	0.039
119	Q12884	model 0 ~ age+id+age*id	2	1	0	0	0	1	0.129	0.417	0.176	0.278
120	Q16288	model 0 ~ age+id+age*id	2	1	0	0	0	1	0.32	0.324	0.098	0.258
121	Q5TFM2	model 0 ~ age+id+age*id	2	1	0	0	0	1	0.001	0.988	0.002	0.009
124	O60610	model 0 ~ age+id+age*id	2	1	0	0	0	1	0.122	0.199	0.516	0.163
127	P13762	model 0 ~ age+id+age*id	2	1	0	0	0	1	0.101	0.651	0.08	0.169
128	P04440	model 0 ~ age+id+age*id	2	1	0	0	0	1	0.181	0.671	0.016	0.133
130	Q8N307	model 0 ~ age+id+age*id	2	1	0	0	0	1	0.362	0.185	0.426	0.027
131	Q8N149	model 0 ~ age+id+age*id	2	1	0	0	0	1	0.018	0.549	0.12	0.313
132	Q9HBB8	model 0 ~ age+id+age*id	2	1	0	0	0	1	0.079	0.795	0.01	0.116
133	O75023	model 0 ~ age+id+age*id	2	1	0	0	0	1	0.02	0.927	0.01	0.043
134	Q8N6C8	model 0 ~ age+id+age*id	2	1	0	0	0	1	0.081	0.536	0.207	0.175
138	Q9ULB1	model 0 ~ age+id+age*id	2	1	0	0	0	1	0.023	0.782	0.108	0.087
139	A0A0U1RQQ4	model 0 ~ age+id+age*id	2	1	0	0	0	1	0.052	0.863	0.011	0.075
141	Q9Y2D4	model 0 ~ age+id+age*id	2	1	0	0	0	1	0.078	0.417	0.371	0.134
142	A0A0U1RRC4	model 0 ~ age+id+age*id	2	1	0	0	0	1	0.02	0.911	0.004	0.064
143	Q9Y4C0	model 0 ~ age+id+age*id	2	1	0	0	0	1	0.372	0.236	0.107	0.285
144	A1L4H1	model 0 ~ age+id+age*id	2	1	0	0	0	1	0.107	0.672	0.088	0.133
145	P04156	model 0 ~ age+id+age*id	2	1	0	0	0	1	0.108	0.569	0.133	0.19
148	P54578	model 0 ~ age+id+age*id	2	1	0	0	0	1	0.158	0.278	0.117	0.447
149	P60033	model 0 ~ age+id+age*id	2	1	0	0	0	1	0.108	0.572	0.205	0.114
150	A6NMZ7	model 0 ~ age+id+age*id	2	1	0	0	0	1	0.099	0.61	0.099	0.192
151	P21926	model 0 ~ age+id+age*id	2	1	0	0	0	1	0.306	0.031	0.173	0.49
152	P55145	model 0 ~ age+id+age*id	2	1	0	0	0	1	0.125	0.128	0.525	0.221
154	P02656	model 0 ~ age+id+age*id	2	1	0	0	0	1	0.014	0.704	0.053	0.229
155	P25325	model 0 ~ age+id+age*id	2	1	0	0	0	1	0.246	0.163	0.216	0.375
156	P47756	model 0 ~ age+id+age*id	2	1	0	0	0	1	0.128	0.097	0.567	0.208
158	B1ALD9	model 0 ~ age+id+age*id	2	1	0	0	0	1	0.233	0.51	0.08	0.177
160	Q14141	model 0 ~ age+id+age*id	2	1	0	0	0	1	0.198	0.043	0.578	0.182
162	Q86TH1	model 0 ~ age+id+age*id	2	1	0	0	0	1	0.044	0.358	0.119	0.479
163	Q99439	model 0 ~ age+id+age*id	2	1	0	0	0	1	0.179	0.084	0.383	0.354
165	P00736	model 0 ~ age+id+age*id	2	1	0	0	0	1	0.026	0.67	0.098	0.206
168	P49368	model 0 ~ age+id+age*id	2	1	0	0	0	1	0.239	0.031	0.636	0.094
169	P62987	model 0 ~ age+id+age*id	2	1	0	0	0	1	0.199	0.452	0.081	0.268
172	P20062	model 0 ~ age+id+age*id	2	1	0	0	0	1	0.035	0.839	0.038	0.088
173	Q15019	model 0 ~ age+id+age*id	2	1	0	0	0	1	0.109	0.113	0.386	0.392
175	P60660	model 0 ~ age+id+age*id	2	1	0	0	0	1	0.098	0.117	0.767	0.017
178	Q5VT82	model 0 ~ age+id+age*id	2	1	0	0	0	1	0.171	0.527	0.136	0.166
179	Q9BXY5	model 0 ~ age+id+age*id	2	1	0	0	0	1	0.092	0.384	0.184	0.339
182	P30626	model 0 ~ age+id+age*id	2	1	0	0	0	1	0.258	0.129	0.278	0.335
183	Q9BUL8	model 0 ~ age+id+age*id	2	1	0	0	0	1	0.391	0.145	0.13	0.334
184	Q8TEU8	model 0 ~ age+id+age*id	2	1	0	0	0	1	0.732	0.062	0.07	0.136
185	P10646	model 0 ~ age+id+age*id	2	1	0	0	0	1	0.153	0.633	0.055	0.159
187	P99999	model 0 ~ age+id+age*id	2	1	0	0	0	1	0.162	0.21	0.568	0.06
188	Q9UKJ1	model 0 ~ age+id+age*id	2	1	0	0	0	1	0.003	0.758	0.205	0.034
189	P19971	model 0 ~ age+id+age*id	2	1	0	0	0	1	0.12	0.211	0.313	0.356
190	P13798	model 0 ~ age+id+age*id	2	1	0	0	0	1	0.283	0.091	0.093	0.533
191	P48551	model 0 ~ age+id+age*id	2	1	0	0	0	1	0.056	0.635	0.114	0.195
193	Q92823	model 0 ~ age+id+age*id	2	1	0	0	0	1	0.416	0.242	0.087	0.255
211	D3DSM0	model 0 ~ age+id+age*id	2	1	0	0	0	1	0.238	0.294	0.088	0.381
212	Q7Z7G0	model 0 ~ age+id+age*id	2	1	0	0	0	1	0.344	0.289	0.278	0.09
213	P02746	model 0 ~ age+id+age*id	2	1	0	0	0	1	0.245	0.481	0.199	0.075
214	Q13557	model 0 ~ age+id+age*id	2	1	0	0	0	1	0.017	0.207	0.223	0.554
215	Q9NQ76	model 0 ~ age+id+age*id	2	1	0	0	0	1	0.443	0.299	0.234	0.025
216	D6RAR4	model 0 ~ age+id+age*id	2	1	0	0	0	1	0.044	0.619	0.152	0.185
217	Q9BT78	model 0 ~ age+id+age*id	2	1	0	0	0	1	0.19	0.405	0.204	0.201
218	O94856	model 0 ~ age+id+age*id	2	1	0	0	0	1	0.033	0.304	0.649	0.014
219	D6RE86	model 0 ~ age+id+age*id	2	1	0	0	0	1	0.106	0.492	0.382	0.02
221	O00584	model 0 ~ age+id+age*id	2	1	0	0	0	1	0.067	0.685	0.04	0.209
223	Q99715	model 0 ~ age+id+age*id	2	1	0	0	0	1	0.707	0.09	0.082	0.121
224	P16871	model 0 ~ age+id+age*id	2	1	0	0	0	1	0.021	0.604	0.034	0.342
225	O94903	model 0 ~ age+id+age*id	2	1	0	0	0	1	0.052	0.561	0.041	0.346
227	Q8TDQ0	model 0 ~ age+id+age*id	2	1	0	0	0	1	0.044	0.438	0.417	0.101
228	Q15043	model 0 ~ age+id+age*id	2	1	0	0	0	1	0.144	0.441	0.144	0.272
229	O75347	model 0 ~ age+id+age*id	2	1	0	0	0	1	0.11	0.055	0.625	0.209
231	Q99952	model 0 ~ age+id+age*id	2	1	0	0	0	1	0.172	0.178	0.312	0.338
233	P61916	model 0 ~ age+id+age*id	2	1	0	0	0	1	0.098	0.515	0.217	0.17
234	P58215	model 0 ~ age+id+age*id	2	1	0	0	0	1	0.204	0.362	0.133	0.302
236	P12111	model 0 ~ age+id+age*id	2	1	0	0	0	1	0.071	0.349	0.1	0.48
238	Q16181	model 0 ~ age+id+age*id	2	1	0	0	0	1	0.145	0.013	0.635	0.207
240	P37840	model 0 ~ age+id+age*id	2	1	0	0	0	1	0.22	0.24	0.368	0.171
241	P22105	model 0 ~ age+id+age*id	2	1	0	0	0	1	0.101	0.496	0.096	0.306
243	P15311	model 0 ~ age+id+age*id	2	1	0	0	0	1	0.145	0.586	0.079	0.19
246	Q9UIA9	model 0 ~ age+id+age*id	2	1	0	0	0	1	0.263	0.054	0.14	0.542
250	Q13822	model 0 ~ age+id+age*id	2	1	0	0	0	1	0.587	0.127	0.051	0.234
251	P10163	model 0 ~ age+id+age*id	2	1	0	0	0	1	0.002	0.631	0.324	0.044
252	P22234	model 0 ~ age+id+age*id	2	1	0	0	0	1	0.354	0.02	0.162	0.464
253	Q9Y2E5	model 0 ~ age+id+age*id	2	1	0	0	0	1	0.032	0.596	0.104	0.268
256	P07333	model 0 ~ age+id+age*id	2	1	0	0	0	1	0.093	0.402	0.093	0.412
257	Q5T7F0	model 0 ~ age+id+age*id	2	1	0	0	0	1	0.056	0.52	0.202	0.222
259	Q9Y2Q3	model 0 ~ age+id+age*id	2	1	0	0	0	1	0.282	0.119	0.355	0.244
261	Q6ZR08	model 0 ~ age+id+age*id	2	1	0	0	0	1	0.038	0.784	0.102	0.076
262	P54764	model 0 ~ age+id+age*id	2	1	0	0	0	1	0.706	0.06	0.128	0.106
263	Q15262	model 0 ~ age+id+age*id	2	1	0	0	0	1	0.093	0.533	0.34	0.034
265	Q12866	model 0 ~ age+id+age*id	2	1	0	0	0	1	0.123	0.624	0.209	0.044
266	P23528	model 0 ~ age+id+age*id	2	1	0	0	0	1	0.113	0.113	0.413	0.361
267	Q13630	model 0 ~ age+id+age*id	2	1	0	0	0	1	0.366	0.018	0.157	0.459
269	P13987	model 0 ~ age+id+age*id	2	1	0	0	0	1	0.258	0.446	0.093	0.203
274	Q86VB7	model 0 ~ age+id+age*id	2	1	0	0	0	1	0.116	0.508	0.173	0.203
275	Q96BZ4	model 0 ~ age+id+age*id	2	1	0	0	0	1	0.363	0.547	0.031	0.059
276	P55209	model 0 ~ age+id+age*id	2	1	0	0	0	1	0.065	0.265	0.484	0.185
277	Q9UBP4	model 0 ~ age+id+age*id	2	1	0	0	0	1	0.014	0.618	0.294	0.074
278	Q9HC38	model 0 ~ age+id+age*id	2	1	0	0	0	1	0.148	0.214	0.094	0.544
279	Q15257	model 0 ~ age+id+age*id	2	1	0	0	0	1	0.066	0.42	0.226	0.288
280	P43487	model 0 ~ age+id+age*id	2	1	0	0	0	1	0.359	0.169	0.148	0.323
281	Q8N4A0	model 0 ~ age+id+age*id	2	1	0	0	0	1	0.094	0.685	0.129	0.091
282	Q99435	model 0 ~ age+id+age*id	2	1	0	0	0	1	0.693	0.178	0.056	0.073
283	Q9H159	model 0 ~ age+id+age*id	2	1	0	0	0	1	0.116	0.554	0.054	0.276
284	P36873	model 0 ~ age+id+age*id	2	1	0	0	0	1	0.226	0.029	0.47	0.275
285	P54819	model 0 ~ age+id+age*id	2	1	0	0	0	1	0.239	0.067	0.621	0.072
286	P50281	model 0 ~ age+id+age*id	2	1	0	0	0	1	0.314	0.151	0.205	0.33
288	Q9HCK4	model 0 ~ age+id+age*id	2	1	0	0	0	1	0.137	0.289	0.165	0.409
289	O00461	model 0 ~ age+id+age*id	2	1	0	0	0	1	0.152	0.511	0.256	0.082
293	P59998	model 0 ~ age+id+age*id	2	1	0	0	0	1	0.121	0.159	0.62	0.099
295	P02786	model 0 ~ age+id+age*id	2	1	0	0	0	1	0.29	0.101	0.11	0.499
296	Q9NY33	model 0 ~ age+id+age*id	2	1	0	0	0	1	0.098	0.118	0.31	0.474
297	O95998	model 0 ~ age+id+age*id	2	1	0	0	0	1	0.051	0.579	0.233	0.138
300	Q9UBX5	model 0 ~ age+id+age*id	2	1	0	0	0	1	0.148	0.4	0.288	0.163
301	P60900	model 0 ~ age+id+age*id	2	1	0	0	0	1	0.049	0.403	0.102	0.446
302	P07942	model 0 ~ age+id+age*id	2	1	0	0	0	1	0.161	0.45	0.106	0.283
303	P26927	model 0 ~ age+id+age*id	2	1	0	0	0	1	0.048	0.889	0.016	0.048
304	P49747	model 0 ~ age+id+age*id	2	1	0	0	0	1	0.151	0.292	0.154	0.404
305	O00560	model 0 ~ age+id+age*id	2	1	0	0	0	1	0.097	0.632	0.04	0.231
306	Q9HDC9	model 0 ~ age+id+age*id	2	1	0	0	0	1	0.149	0.599	0.077	0.176
307	P16070	model 0 ~ age+id+age*id	2	1	0	0	0	1	0.159	0.308	0.088	0.446
309	Q5TCQ3	model 0 ~ age+id+age*id	2	1	0	0	0	1	0.532	0.137	0.136	0.195
310	P03952	model 0 ~ age+id+age*id	2	1	0	0	0	1	0.042	0.802	0.046	0.11
311	O76061	model 0 ~ age+id+age*id	2	1	0	0	0	1	0.184	0.299	0.301	0.216
312	P01130	model 0 ~ age+id+age*id	2	1	0	0	0	1	0.321	0.31	0.157	0.211
313	Q8TF62	model 0 ~ age+id+age*id	2	1	0	0	0	1	0.151	0.391	0.214	0.244
314	Q13449	model 0 ~ age+id+age*id	2	1	0	0	0	1	0.2	0.174	0.174	0.452
316	P06865	model 0 ~ age+id+age*id	2	1	0	0	0	1	0.16	0.424	0.172	0.243
319	P09493	model 0 ~ age+id+age*id	2	1	0	0	0	1	0.048	0.282	0.497	0.174
320	H7BZ55	model 0 ~ age+id+age*id	2	1	0	0	0	1	0.03	0.075	0.485	0.41
324	Q96JN2	model 0 ~ age+id+age*id	2	1	0	0	0	1	0.079	0.44	0.061	0.42
325	H7C5R1	model 0 ~ age+id+age*id	2	1	0	0	0	1	0.317	0.116	0.219	0.348
326	O15394	model 0 ~ age+id+age*id	2	1	0	0	0	1	0.038	0.634	0.274	0.054
327	Q13404	model 0 ~ age+id+age*id	2	1	0	0	0	1	0.2	0.078	0.194	0.528
329	P22607	model 0 ~ age+id+age*id	2	1	0	0	0	1	0.122	0.607	0.249	0.021
330	O00233	model 0 ~ age+id+age*id	2	1	0	0	0	1	0.471	0.022	0.134	0.372
332	P49913	model 0 ~ age+id+age*id	2	1	0	0	0	1	0.114	0.455	0.067	0.365
333	O14618	model 0 ~ age+id+age*id	2	1	0	0	0	1	0.327	0.114	0.254	0.304
334	Q9NPR2	model 0 ~ age+id+age*id	2	1	0	0	0	1	0.133	0.474	0.182	0.211
335	P54108	model 0 ~ age+id+age*id	2	1	0	0	0	1	0.162	0.668	0.056	0.115
336	P22455	model 0 ~ age+id+age*id	2	1	0	0	0	1	0.046	0.412	0.241	0.301
338	P30046	model 0 ~ age+id+age*id	2	1	0	0	0	1	0.069	0.811	0.018	0.102
339	Q9NTK5	model 0 ~ age+id+age*id	2	1	0	0	0	1	0.224	0.137	0.131	0.507
340	P78509	model 0 ~ age+id+age*id	2	1	0	0	0	1	0.09	0.603	0.122	0.184
344	P19105	model 0 ~ age+id+age*id	2	1	0	0	0	1	0.052	0.061	0.479	0.408
346	O75144	model 0 ~ age+id+age*id	2	1	0	0	0	1	0.045	0.677	0.056	0.222
347	Q8IYT4	model 0 ~ age+id+age*id	2	1	0	0	0	1	0.175	0.064	0.377	0.384
350	P14314	model 0 ~ age+id+age*id	2	1	0	0	0	1	0.117	0.449	0.123	0.312
351	Q99497	model 0 ~ age+id+age*id	2	1	0	0	0	1	0.178	0.076	0.439	0.307
354	Q8IUL8	model 0 ~ age+id+age*id	2	1	0	0	0	1	0.277	0.117	0.266	0.34
356	P00746	model 0 ~ age+id+age*id	2	1	0	0	0	1	0.366	0.396	0.075	0.164
361	Q03405	model 0 ~ age+id+age*id	2	1	0	0	0	1	0.033	0.812	0.037	0.118
362	P08637	model 0 ~ age+id+age*id	2	1	0	0	0	1	0.106	0.74	0.054	0.1
363	O75015	model 0 ~ age+id+age*id	2	1	0	0	0	1	0.108	0.782	0.016	0.093
364	O00151	model 0 ~ age+id+age*id	2	1	0	0	0	1	0.094	0.102	0.604	0.2
367	O00194	model 0 ~ age+id+age*id	2	1	0	0	0	1	0.02	0.032	0.873	0.075
369	O00299	model 0 ~ age+id+age*id	2	1	0	0	0	1	0.109	0.108	0.517	0.265
371	O00391	model 0 ~ age+id+age*id	2	1	0	0	0	1	0.036	0.85	0.009	0.105
372	O00429	model 0 ~ age+id+age*id	2	1	0	0	0	1	0.115	0.072	0.671	0.141
373	O00451	model 0 ~ age+id+age*id	2	1	0	0	0	1	0.182	0.323	0.159	0.336
378	O00592	model 0 ~ age+id+age*id	2	1	0	0	0	1	0.01	0.679	0.084	0.228
380	O00754	model 0 ~ age+id+age*id	2	1	0	0	0	1	0.035	0.862	0.061	0.043
381	O14498	model 0 ~ age+id+age*id	2	1	0	0	0	1	0.131	0.699	0.055	0.115
382	O14594	model 0 ~ age+id+age*id	2	1	0	0	0	1	0.705	0.028	0.095	0.172
385	O14745	model 0 ~ age+id+age*id	2	1	0	0	0	1	0.092	0.303	0.255	0.351
387	O14793	model 0 ~ age+id+age*id	2	1	0	0	0	1	0.48	0.079	0.153	0.288
388	O14818	model 0 ~ age+id+age*id	2	1	0	0	0	1	0.207	0.156	0.16	0.478
390	O14960	model 0 ~ age+id+age*id	2	1	0	0	0	1	0.026	0.812	0.017	0.145
391	O15020	model 0 ~ age+id+age*id	2	1	0	0	0	1	0.038	0.605	0.293	0.064
393	O15117	model 0 ~ age+id+age*id	2	1	0	0	0	1	0.236	0.032	0.338	0.395
394	O15143	model 0 ~ age+id+age*id	2	1	0	0	0	1	0.138	0.081	0.409	0.371
395	O15144	model 0 ~ age+id+age*id	2	1	0	0	0	1	0.114	0.043	0.772	0.071
396	O15145	model 0 ~ age+id+age*id	2	1	0	0	0	1	0.045	0.479	0.422	0.054
399	O15232	model 0 ~ age+id+age*id	2	1	0	0	0	1	0.243	0.218	0.158	0.38
400	Q05BJ3	model 0 ~ age+id+age*id	2	1	0	0	0	1	0.454	0.221	0.071	0.254
401	O15335	model 0 ~ age+id+age*id	2	1	0	0	0	1	0.069	0.554	0.073	0.304
403	O15438	model 0 ~ age+id+age*id	2	1	0	0	0	1	0.087	0.521	0.067	0.325
404	O15511	model 0 ~ age+id+age*id	2	1	0	0	0	1	0.057	0.071	0.853	0.02
405	O43157	model 0 ~ age+id+age*id	2	1	0	0	0	1	0.092	0.573	0.116	0.219
406	O43278	model 0 ~ age+id+age*id	2	1	0	0	0	1	0.083	0.492	0.16	0.265
407	O43280	model 0 ~ age+id+age*id	2	1	0	0	0	1	0.195	0.449	0.157	0.2
408	O43396	model 0 ~ age+id+age*id	2	1	0	0	0	1	0.183	0.15	0.369	0.299
410	O43488	model 0 ~ age+id+age*id	2	1	0	0	0	1	0.095	0.544	0.163	0.198
411	O43505	model 0 ~ age+id+age*id	2	1	0	0	0	1	0.564	0.182	0.054	0.2
412	O43529	model 0 ~ age+id+age*id	2	1	0	0	0	1	0.449	0.179	0.093	0.279
413	O43665	model 0 ~ age+id+age*id	2	1	0	0	0	1	0.08	0.114	0.776	0.03
414	O43707	model 0 ~ age+id+age*id	2	1	0	0	0	1	0.143	0.06	0.566	0.231
416	O43852	model 0 ~ age+id+age*id	2	1	0	0	0	1	0.119	0.454	0.095	0.333
417	O43866	model 0 ~ age+id+age*id	2	1	0	0	0	1	0.075	0.65	0.128	0.148
418	O43895	model 0 ~ age+id+age*id	2	1	0	0	0	1	0.362	0.57	0.009	0.058
421	O60234	model 0 ~ age+id+age*id	2	1	0	0	0	1	0.152	0.066	0.419	0.364
423	O60493	model 0 ~ age+id+age*id	2	1	0	0	0	1	0.115	0.09	0.739	0.055
424	O60664	model 0 ~ age+id+age*id	2	1	0	0	0	1	0.002	0.482	0.316	0.201
425	O60667	model 0 ~ age+id+age*id	2	1	0	0	0	1	0.036	0.584	0.064	0.316
428	O60888	model 0 ~ age+id+age*id	2	1	0	0	0	1	0.029	0.924	0.003	0.044
430	O75083	model 0 ~ age+id+age*id	2	1	0	0	0	1	0.113	0.079	0.576	0.232
431	O75116	model 0 ~ age+id+age*id	2	1	0	0	0	1	0.245	0.035	0.242	0.478
433	O75223	model 0 ~ age+id+age*id	2	1	0	0	0	1	0.299	0.036	0.087	0.577
434	O75326	model 0 ~ age+id+age*id	2	1	0	0	0	1	0.165	0.385	0.269	0.181
440	O75509	model 0 ~ age+id+age*id	2	1	0	0	0	1	0.379	0.223	0.104	0.294
441	O75558	model 0 ~ age+id+age*id	2	1	0	0	0	1	0.018	0.077	0.8	0.105
442	O75563	model 0 ~ age+id+age*id	2	1	0	0	0	1	0.243	0.034	0.184	0.539
444	O75636	model 0 ~ age+id+age*id	2	1	0	0	0	1	0.026	0.718	0.085	0.171
445	O75752	model 0 ~ age+id+age*id	2	1	0	0	0	1	0.411	0.234	0.163	0.192
446	O75874	model 0 ~ age+id+age*id	2	1	0	0	0	1	0.073	0.423	0.382	0.123
448	O75976	model 0 ~ age+id+age*id	2	1	0	0	0	1	0	0.581	0.415	0.004
449	O76074	model 0 ~ age+id+age*id	2	1	0	0	0	1	0.02	0.074	0.824	0.082
451	O94898	model 0 ~ age+id+age*id	2	1	0	0	0	1	0.142	0.606	0.217	0.035
452	O94910	model 0 ~ age+id+age*id	2	1	0	0	0	1	0.211	0.073	0.501	0.215
453	O94919	model 0 ~ age+id+age*id	2	1	0	0	0	1	0.079	0.513	0.203	0.206
454	O94985	model 0 ~ age+id+age*id	2	1	0	0	0	1	0.761	0.044	0.079	0.116
455	O95274	model 0 ~ age+id+age*id	2	1	0	0	0	1	0.005	0.264	0.306	0.425
456	O95302	model 0 ~ age+id+age*id	2	1	0	0	0	1	0.152	0.211	0.231	0.406
458	O95393	model 0 ~ age+id+age*id	2	1	0	0	0	1	0.023	0.035	0.413	0.528
459	Q5H8X8	model 0 ~ age+id+age*id	2	1	0	0	0	1	0.127	0.115	0.176	0.581
462	O95479	model 0 ~ age+id+age*id	2	1	0	0	0	1	0.028	0.902	0.04	0.029
463	O95497	model 0 ~ age+id+age*id	2	1	0	0	0	1	0.026	0.922	0.013	0.04
464	O95502	model 0 ~ age+id+age*id	2	1	0	0	0	1	0.844	0.035	0.063	0.059
465	O95810	model 0 ~ age+id+age*id	2	1	0	0	0	1	0.076	0.115	0.71	0.099
467	O95897	model 0 ~ age+id+age*id	2	1	0	0	0	1	0.134	0.672	0.095	0.099
468	O95980	model 0 ~ age+id+age*id	2	1	0	0	0	1	0.11	0.597	0.196	0.097
469	P00325	model 0 ~ age+id+age*id	2	1	0	0	0	1	0.33	0.119	0.411	0.14
470	P00338	model 0 ~ age+id+age*id	2	1	0	0	0	1	0.06	0.269	0.651	0.02
471	P00352	model 0 ~ age+id+age*id	2	1	0	0	0	1	0.49	0.17	0.074	0.265
473	P00390	model 0 ~ age+id+age*id	2	1	0	0	0	1	0.341	0.357	0.184	0.118
474	P00441	model 0 ~ age+id+age*id	2	1	0	0	0	1	0.243	0.109	0.21	0.438
475	P00450	model 0 ~ age+id+age*id	2	1	0	0	0	1	0.056	0.762	0.135	0.048
476	P00451	model 0 ~ age+id+age*id	2	1	0	0	0	1	0.012	0.889	0.008	0.091
478	P00491	model 0 ~ age+id+age*id	2	1	0	0	0	1	0.113	0.079	0.458	0.35
479	P00492	model 0 ~ age+id+age*id	2	1	0	0	0	1	0.364	0.115	0.086	0.435
481	P00568	model 0 ~ age+id+age*id	2	1	0	0	0	1	0.421	0.05	0.115	0.414
484	P00740	model 0 ~ age+id+age*id	2	1	0	0	0	1	0.287	0.336	0.116	0.261
485	P00742	model 0 ~ age+id+age*id	2	1	0	0	0	1	0.081	0.361	0.147	0.41
486	P00747	model 0 ~ age+id+age*id	2	1	0	0	0	1	0.052	0.601	0.155	0.192
487	P00748	model 0 ~ age+id+age*id	2	1	0	0	0	1	0.009	0.922	0.01	0.059
489	P00915	model 0 ~ age+id+age*id	2	1	0	0	0	1	0.533	0.23	0.046	0.191
490	P00918	model 0 ~ age+id+age*id	2	1	0	0	0	1	0.506	0.127	0.067	0.299
491	P00995	model 0 ~ age+id+age*id	2	1	0	0	0	1	0.246	0.199	0.102	0.453
495	P01019	model 0 ~ age+id+age*id	2	1	0	0	0	1	0.021	0.783	0.081	0.115
496	P01023	model 0 ~ age+id+age*id	2	1	0	0	0	1	0.006	0.957	0.005	0.032
497	P01024	model 0 ~ age+id+age*id	2	1	0	0	0	1	0.195	0.332	0.162	0.311
498	P01031	model 0 ~ age+id+age*id	2	1	0	0	0	1	0.107	0.268	0.279	0.346
499	P01033	model 0 ~ age+id+age*id	2	1	0	0	0	1	0.105	0.283	0.095	0.516
500	P01034	model 0 ~ age+id+age*id	2	1	0	0	0	1	0.199	0.442	0.189	0.17
504	P01137	model 0 ~ age+id+age*id	2	1	0	0	0	1	0.07	0.534	0.204	0.192
507	P01833	model 0 ~ age+id+age*id	2	1	0	0	0	1	0.141	0.519	0.105	0.235
509	P02042	model 0 ~ age+id+age*id	2	1	0	0	0	1	0.071	0.796	0.038	0.094
511	P02452	model 0 ~ age+id+age*id	2	1	0	0	0	1	0.637	0.113	0.038	0.212
513	P02461	model 0 ~ age+id+age*id	2	1	0	0	0	1	0.734	0.128	0.033	0.105
516	P02647	model 0 ~ age+id+age*id	2	1	0	0	0	1	0.047	0.557	0.142	0.254
517	P02649	model 0 ~ age+id+age*id	2	1	0	0	0	1	0.035	0.741	0.042	0.183
518	P02652	model 0 ~ age+id+age*id	2	1	0	0	0	1	0.267	0.382	0.063	0.288
524	P02745	model 0 ~ age+id+age*id	2	1	0	0	0	1	0.135	0.722	0.043	0.1
526	P02748	model 0 ~ age+id+age*id	2	1	0	0	0	1	0.12	0.257	0.379	0.243
527	P02749	model 0 ~ age+id+age*id	2	1	0	0	0	1	0.141	0.722	0.067	0.07
530	P02760	model 0 ~ age+id+age*id	2	1	0	0	0	1	0.164	0.478	0.159	0.198
532	P02765	model 0 ~ age+id+age*id	2	1	0	0	0	1	0.112	0.675	0.071	0.141
535	P02775	model 0 ~ age+id+age*id	2	1	0	0	0	1	0.133	0.432	0.087	0.348
536	P02776	model 0 ~ age+id+age*id	2	1	0	0	0	1	0.048	0.628	0.131	0.193
537	P02787	model 0 ~ age+id+age*id	2	1	0	0	0	1	0.004	0.884	0.038	0.074
539	P02792	model 0 ~ age+id+age*id	2	1	0	0	0	1	0.072	0.617	0.04	0.271
540	P02818	model 0 ~ age+id+age*id	2	1	0	0	0	1	0.208	0.382	0.18	0.23
541	P03950	model 0 ~ age+id+age*id	2	1	0	0	0	1	0.413	0.31	0.04	0.237
542	P03951	model 0 ~ age+id+age*id	2	1	0	0	0	1	0.029	0.621	0.232	0.119
544	P03973	model 0 ~ age+id+age*id	2	1	0	0	0	1	0.279	0.347	0.102	0.272
546	P04004	model 0 ~ age+id+age*id	2	1	0	0	0	1	0.221	0.473	0.123	0.183
547	P04040	model 0 ~ age+id+age*id	2	1	0	0	0	1	0.504	0.136	0.091	0.269
548	P04066	model 0 ~ age+id+age*id	2	1	0	0	0	1	0.005	0.955	0.002	0.039
551	P04085	model 0 ~ age+id+age*id	2	1	0	0	0	1	0.031	0.76	0.02	0.189
552	P04114	model 0 ~ age+id+age*id	2	1	0	0	0	1	0.068	0.66	0.053	0.219
554	P04180	model 0 ~ age+id+age*id	2	1	0	0	0	1	0.111	0.481	0.335	0.073
556	P04217	model 0 ~ age+id+age*id	2	1	0	0	0	1	0.026	0.876	0.016	0.082
557	P04222	model 0 ~ age+id+age*id	2	1	0	0	0	1	0.058	0.833	0.074	0.034
561	P04278	model 0 ~ age+id+age*id	2	1	0	0	0	1	0.412	0.372	0.124	0.093
562	P04406	model 0 ~ age+id+age*id	2	1	0	0	0	1	0.425	0.166	0.099	0.311
564	P04439	model 0 ~ age+id+age*id	2	1	0	0	0	1	0.074	0.769	0.014	0.144
565	P04745	model 0 ~ age+id+age*id	2	1	0	0	0	1	0.171	0.628	0.097	0.104
566	P04746	model 0 ~ age+id+age*id	2	1	0	0	0	1	0.325	0.586	0.025	0.064
567	P04792	model 0 ~ age+id+age*id	2	1	0	0	0	1	0.09	0.327	0.158	0.426
571	P05060	model 0 ~ age+id+age*id	2	1	0	0	0	1	0.297	0.477	0.057	0.169
573	P05067	model 0 ~ age+id+age*id	2	1	0	0	0	1	0.056	0.647	0.053	0.245
574	P05089	model 0 ~ age+id+age*id	2	1	0	0	0	1	0.39	0.036	0.115	0.459
575	P05106	model 0 ~ age+id+age*id	2	1	0	0	0	1	0.114	0.036	0.745	0.105
577	P05121	model 0 ~ age+id+age*id	2	1	0	0	0	1	0.037	0.498	0.309	0.156
578	P05154	model 0 ~ age+id+age*id	2	1	0	0	0	1	0.127	0.666	0.094	0.113
579	P05155	model 0 ~ age+id+age*id	2	1	0	0	0	1	0.243	0.522	0.102	0.134
580	P05160	model 0 ~ age+id+age*id	2	1	0	0	0	1	0.129	0.467	0.11	0.295
583	P05362	model 0 ~ age+id+age*id	2	1	0	0	0	1	0.255	0.485	0.066	0.194
585	P05534	model 0 ~ age+id+age*id	2	1	0	0	0	1	0.028	0.943	0.004	0.025
586	P05543	model 0 ~ age+id+age*id	2	1	0	0	0	1	0.031	0.779	0.021	0.169
587	P05546	model 0 ~ age+id+age*id	2	1	0	0	0	1	0.029	0.845	0.053	0.072
588	P05556	model 0 ~ age+id+age*id	2	1	0	0	0	1	0.262	0.09	0.24	0.407
590	P06132	model 0 ~ age+id+age*id	2	1	0	0	0	1	0.079	0.282	0.295	0.344
591	P06276	model 0 ~ age+id+age*id	2	1	0	0	0	1	0.018	0.71	0.13	0.141
594	P06396	model 0 ~ age+id+age*id	2	1	0	0	0	1	0.111	0.715	0.025	0.149
598	P06703	model 0 ~ age+id+age*id	2	1	0	0	0	1	0.534	0.14	0.185	0.142
599	P06727	model 0 ~ age+id+age*id	2	1	0	0	0	1	0.135	0.357	0.072	0.436
600	P06732	model 0 ~ age+id+age*id	2	1	0	0	0	1	0.159	0.293	0.152	0.397
601	P06733	model 0 ~ age+id+age*id	2	1	0	0	0	1	0.054	0.116	0.634	0.196
602	P06737	model 0 ~ age+id+age*id	2	1	0	0	0	1	0.063	0.23	0.267	0.441
603	P06753	model 0 ~ age+id+age*id	2	1	0	0	0	1	0.127	0.061	0.492	0.32
605	P06756	model 0 ~ age+id+age*id	2	1	0	0	0	1	0.274	0.295	0.207	0.224
606	P06858	model 0 ~ age+id+age*id	2	1	0	0	0	1	0.088	0.383	0.112	0.417
608	P07195	model 0 ~ age+id+age*id	2	1	0	0	0	1	0.225	0.188	0.537	0.05
609	P07225	model 0 ~ age+id+age*id	2	1	0	0	0	1	0.082	0.332	0.287	0.299
610	P07237	model 0 ~ age+id+age*id	2	1	0	0	0	1	0.012	0.262	0.623	0.102
611	P07307	model 0 ~ age+id+age*id	2	1	0	0	0	1	0.113	0.622	0.128	0.136
612	P07339	model 0 ~ age+id+age*id	2	1	0	0	0	1	0.196	0.57	0.027	0.207
614	P07357	model 0 ~ age+id+age*id	2	1	0	0	0	1	0.051	0.554	0.229	0.166
616	P07360	model 0 ~ age+id+age*id	2	1	0	0	0	1	0.138	0.593	0.102	0.166
617	P07384	model 0 ~ age+id+age*id	2	1	0	0	0	1	0.096	0.196	0.483	0.226
620	P07476	model 0 ~ age+id+age*id	2	1	0	0	0	1	0.098	0.554	0.074	0.274
623	P07686	model 0 ~ age+id+age*id	2	1	0	0	0	1	0.168	0.162	0.108	0.562
625	P07737	model 0 ~ age+id+age*id	2	1	0	0	0	1	0.137	0.068	0.583	0.212
626	P07738	model 0 ~ age+id+age*id	2	1	0	0	0	1	0.491	0.053	0.136	0.321
630	P07902	model 0 ~ age+id+age*id	2	1	0	0	0	1	0.016	0.009	0.962	0.012
631	P07911	model 0 ~ age+id+age*id	2	1	0	0	0	1	0.055	0.738	0.06	0.147
632	P07949	model 0 ~ age+id+age*id	2	1	0	0	0	1	0.045	0.541	0.259	0.154
633	P07954	model 0 ~ age+id+age*id	2	1	0	0	0	1	0.185	0.088	0.098	0.628
634	P07996	model 0 ~ age+id+age*id	2	1	0	0	0	1	0.026	0.629	0.216	0.129
635	P07998	model 0 ~ age+id+age*id	2	1	0	0	0	1	0.36	0.343	0.048	0.25
636	P08118	model 0 ~ age+id+age*id	2	1	0	0	0	1	0.142	0.296	0.248	0.314
637	P08133	model 0 ~ age+id+age*id	2	1	0	0	0	1	0.201	0.098	0.218	0.483
639	P08185	model 0 ~ age+id+age*id	2	1	0	0	0	1	0.221	0.511	0.055	0.214
641	P08253	model 0 ~ age+id+age*id	2	1	0	0	0	1	0.155	0.278	0.078	0.49
642	P08294	model 0 ~ age+id+age*id	2	1	0	0	0	1	0.142	0.519	0.07	0.268
643	P08493	model 0 ~ age+id+age*id	2	1	0	0	0	1	0.129	0.672	0.093	0.106
644	P08514	model 0 ~ age+id+age*id	2	1	0	0	0	1	0.052	0.105	0.644	0.199
645	P08519	model 0 ~ age+id+age*id	2	1	0	0	0	1	0.021	0.957	0.001	0.02
646	P08567	model 0 ~ age+id+age*id	2	1	0	0	0	1	0.147	0.042	0.755	0.056
647	P08571	model 0 ~ age+id+age*id	2	1	0	0	0	1	0.082	0.601	0.277	0.04
648	P08572	model 0 ~ age+id+age*id	2	1	0	0	0	1	0.343	0.015	0.355	0.287
649	P08581	model 0 ~ age+id+age*id	2	1	0	0	0	1	0.033	0.669	0.145	0.153
650	P08582	model 0 ~ age+id+age*id	2	1	0	0	0	1	0.166	0.63	0.037	0.167
651	P08603	model 0 ~ age+id+age*id	2	1	0	0	0	1	0.05	0.265	0.5	0.184
653	P08670	model 0 ~ age+id+age*id	2	1	0	0	0	1	0.1	0.17	0.328	0.401
654	P08697	model 0 ~ age+id+age*id	2	1	0	0	0	1	0.054	0.658	0.169	0.12
655	P08709	model 0 ~ age+id+age*id	2	1	0	0	0	1	0.022	0.875	0.011	0.091
656	P08758	model 0 ~ age+id+age*id	2	1	0	0	0	1	0.133	0.206	0.268	0.393
657	P08833	model 0 ~ age+id+age*id	2	1	0	0	0	1	0.286	0.14	0.131	0.444
659	P09172	model 0 ~ age+id+age*id	2	1	0	0	0	1	0.144	0.79	0.04	0.027
660	P09211	model 0 ~ age+id+age*id	2	1	0	0	0	1	0.122	0.204	0.571	0.104
663	P09467	model 0 ~ age+id+age*id	2	1	0	0	0	1	0.018	0.392	0.224	0.366
665	P09493	model 0 ~ age+id+age*id	2	1	0	0	0	1	0.117	0.111	0.543	0.229
666	P09525	model 0 ~ age+id+age*id	2	1	0	0	0	1	0.135	0.198	0.333	0.334
671	P09972	model 0 ~ age+id+age*id	2	1	0	0	0	1	0.653	0.239	0.036	0.071
674	P0DJD9	model 0 ~ age+id+age*id	2	1	0	0	0	1	0.01	0.446	0.139	0.404
675	P0DJI8	model 0 ~ age+id+age*id	2	1	0	0	0	1	0.056	0.576	0.055	0.313
676	P10124	model 0 ~ age+id+age*id	2	1	0	0	0	1	0.035	0.401	0.499	0.065
677	P10153	model 0 ~ age+id+age*id	2	1	0	0	0	1	0.025	0.7	0.262	0.013
679	P10451	model 0 ~ age+id+age*id	2	1	0	0	0	1	0.237	0.382	0.253	0.129
680	P10586	model 0 ~ age+id+age*id	2	1	0	0	0	1	0.044	0.603	0.136	0.216
681	P10599	model 0 ~ age+id+age*id	2	1	0	0	0	1	0.078	0.624	0.125	0.173
682	P10619	model 0 ~ age+id+age*id	2	1	0	0	0	1	0.204	0.219	0.135	0.443
683	P10643	model 0 ~ age+id+age*id	2	1	0	0	0	1	0.083	0.591	0.191	0.135
684	P10644	model 0 ~ age+id+age*id	2	1	0	0	0	1	0.184	0.212	0.251	0.353
685	P10645	model 0 ~ age+id+age*id	2	1	0	0	0	1	0.148	0.058	0.416	0.377
686	P10720	model 0 ~ age+id+age*id	2	1	0	0	0	1	0.057	0.166	0.182	0.595
687	P10721	model 0 ~ age+id+age*id	2	1	0	0	0	1	0.048	0.502	0.103	0.347
688	P10768	model 0 ~ age+id+age*id	2	1	0	0	0	1	0.056	0.433	0.148	0.364
690	P10915	model 0 ~ age+id+age*id	2	1	0	0	0	1	0.117	0.393	0.138	0.352
691	P11021	model 0 ~ age+id+age*id	2	1	0	0	0	1	0.166	0.397	0.055	0.382
692	P11047	model 0 ~ age+id+age*id	2	1	0	0	0	1	0.267	0.242	0.086	0.405
694	P11150	model 0 ~ age+id+age*id	2	1	0	0	0	1	0.04	0.851	0.025	0.084
696	P11216	model 0 ~ age+id+age*id	2	1	0	0	0	1	0.113	0.148	0.492	0.247
697	P11226	model 0 ~ age+id+age*id	2	1	0	0	0	1	0.009	0.966	0.001	0.024
698	P11279	model 0 ~ age+id+age*id	2	1	0	0	0	1	0.078	0.468	0.182	0.272
701	P11684	model 0 ~ age+id+age*id	2	1	0	0	0	1	0.053	0.483	0.158	0.306
702	P11717	model 0 ~ age+id+age*id	2	1	0	0	0	1	0.132	0.401	0.186	0.282
703	P11766	model 0 ~ age+id+age*id	2	1	0	0	0	1	0.151	0.051	0.536	0.262
704	P12081	model 0 ~ age+id+age*id	2	1	0	0	0	1	0.017	0.003	0.89	0.09
707	P12109	model 0 ~ age+id+age*id	2	1	0	0	0	1	0.624	0.009	0.114	0.253
708	P12110	model 0 ~ age+id+age*id	2	1	0	0	0	1	0.264	0.481	0.024	0.231
709	P12110	model 0 ~ age+id+age*id	2	1	0	0	0	1	0.225	0.06	0.399	0.316
710	P12111	model 0 ~ age+id+age*id	2	1	0	0	0	1	0.463	0.216	0.098	0.222
712	P12277	model 0 ~ age+id+age*id	2	1	0	0	0	1	0.112	0.726	0.096	0.066
713	P12318	model 0 ~ age+id+age*id	2	1	0	0	0	1	0.092	0.803	0.027	0.078
714	P12429	model 0 ~ age+id+age*id	2	1	0	0	0	1	0.118	0.049	0.431	0.402
715	P12814	model 0 ~ age+id+age*id	2	1	0	0	0	1	0.128	0.094	0.579	0.2
716	P12821	model 0 ~ age+id+age*id	2	1	0	0	0	1	0.044	0.791	0.029	0.136
720	P13473	model 0 ~ age+id+age*id	2	1	0	0	0	1	0.025	0.737	0.069	0.169
721	P13489	model 0 ~ age+id+age*id	2	1	0	0	0	1	0.208	0.243	0.105	0.444
722	P13497	model 0 ~ age+id+age*id	2	1	0	0	0	1	0.169	0.412	0.133	0.286
723	P13591	model 0 ~ age+id+age*id	2	1	0	0	0	1	0.308	0.315	0.223	0.154
724	P13611	model 0 ~ age+id+age*id	2	1	0	0	0	1	0.088	0.479	0.147	0.286
725	P13639	model 0 ~ age+id+age*id	2	1	0	0	0	1	0.075	0.154	0.265	0.507
726	P13667	model 0 ~ age+id+age*id	2	1	0	0	0	1	0.043	0.043	0.89	0.024
727	P13671	model 0 ~ age+id+age*id	2	1	0	0	0	1	0.116	0.468	0.132	0.284
730	P13688	model 0 ~ age+id+age*id	2	1	0	0	0	1	0.036	0.771	0.049	0.144
732	P13716	model 0 ~ age+id+age*id	2	1	0	0	0	1	0.45	0.163	0.155	0.232
733	P13727	model 0 ~ age+id+age*id	2	1	0	0	0	1	0.001	0.168	0.332	0.498
734	P13796	model 0 ~ age+id+age*id	2	1	0	0	0	1	0.196	0.28	0.134	0.39
735	P13797	model 0 ~ age+id+age*id	2	1	0	0	0	1	0.174	0.52	0.106	0.2
736	P13929	model 0 ~ age+id+age*id	2	1	0	0	0	1	0.016	0.089	0.268	0.628
737	P14151	model 0 ~ age+id+age*id	2	1	0	0	0	1	0.155	0.525	0.232	0.088
738	P14174	model 0 ~ age+id+age*id	2	1	0	0	0	1	0.061	0.15	0.486	0.302
742	P14543	model 0 ~ age+id+age*id	2	1	0	0	0	1	0.268	0.541	0.105	0.086
744	P14618	model 0 ~ age+id+age*id	2	1	0	0	0	1	0.117	0.428	0.39	0.064
745	P14618	model 0 ~ age+id+age*id	2	1	0	0	0	1	0.577	0.027	0.22	0.176
748	P14868	model 0 ~ age+id+age*id	2	1	0	0	0	1	0.112	0.513	0.325	0.049
750	P15085	model 0 ~ age+id+age*id	2	1	0	0	0	1	0.013	0.051	0.248	0.688
751	P15086	model 0 ~ age+id+age*id	2	1	0	0	0	1	0.067	0.195	0.234	0.504
752	P15090	model 0 ~ age+id+age*id	2	1	0	0	0	1	0.133	0.021	0.39	0.456
753	P15144	model 0 ~ age+id+age*id	2	1	0	0	0	1	0.161	0.617	0.091	0.131
754	P63000	model 0 ~ age+id+age*id	2	1	0	0	0	1	0.036	0.066	0.893	0.005
755	P15169	model 0 ~ age+id+age*id	2	1	0	0	0	1	0.045	0.734	0.075	0.145
756	P15291	model 0 ~ age+id+age*id	2	1	0	0	0	1	0.051	0.489	0.167	0.293
757	P15374	model 0 ~ age+id+age*id	2	1	0	0	0	1	0.446	0.022	0.283	0.249
758	P15509	model 0 ~ age+id+age*id	2	1	0	0	0	1	0.017	0.876	0.027	0.08
759	P15907	model 0 ~ age+id+age*id	2	1	0	0	0	1	0.027	0.872	0.016	0.085
762	P16083	model 0 ~ age+id+age*id	2	1	0	0	0	1	0.021	0.887	0.012	0.08
763	P16109	model 0 ~ age+id+age*id	2	1	0	0	0	1	0.064	0.689	0.041	0.206
765	P16233	model 0 ~ age+id+age*id	2	1	0	0	0	1	0.013	0.839	0.113	0.034
768	P16581	model 0 ~ age+id+age*id	2	1	0	0	0	1	0.046	0.814	0.032	0.108
769	P16930	model 0 ~ age+id+age*id	2	1	0	0	0	1	0.103	0.706	0.077	0.114
770	P17050	model 0 ~ age+id+age*id	2	1	0	0	0	1	0.064	0.626	0.073	0.237
771	P17066	model 0 ~ age+id+age*id	2	1	0	0	0	1	0.21	0.289	0.097	0.404
772	P17174	model 0 ~ age+id+age*id	2	1	0	0	0	1	0.354	0.051	0.232	0.364
773	P17301	model 0 ~ age+id+age*id	2	1	0	0	0	1	0.556	0.092	0.111	0.241
774	P17655	model 0 ~ age+id+age*id	2	1	0	0	0	1	0.036	0.782	0.099	0.083
775	P17813	model 0 ~ age+id+age*id	2	1	0	0	0	1	0.115	0.352	0.154	0.379
776	P17900	model 0 ~ age+id+age*id	2	1	0	0	0	1	0.079	0.229	0.243	0.45
777	P17927	model 0 ~ age+id+age*id	2	1	0	0	0	1	0.401	0.407	0.053	0.14
779	P17987	model 0 ~ age+id+age*id	2	1	0	0	0	1	0.138	0.025	0.511	0.326
780	P18065	model 0 ~ age+id+age*id	2	1	0	0	0	1	0.504	0.093	0.24	0.163
781	P18206	model 0 ~ age+id+age*id	2	1	0	0	0	1	0.144	0.033	0.625	0.198
784	P18669	model 0 ~ age+id+age*id	2	1	0	0	0	1	0.079	0.046	0.523	0.352
785	P18850	model 0 ~ age+id+age*id	2	1	0	0	0	1	0.198	0.173	0.247	0.383
786	P19021	model 0 ~ age+id+age*id	2	1	0	0	0	1	0.044	0.487	0.217	0.252
787	P19022	model 0 ~ age+id+age*id	2	1	0	0	0	1	0.535	0.116	0.102	0.247
788	P19320	model 0 ~ age+id+age*id	2	1	0	0	0	1	0.189	0.541	0.249	0.022
792	P19823	model 0 ~ age+id+age*id	2	1	0	0	0	1	0.071	0.696	0.105	0.128
793	P19827	model 0 ~ age+id+age*id	2	1	0	0	0	1	0.044	0.811	0.062	0.083
794	P20023	model 0 ~ age+id+age*id	2	1	0	0	0	1	0.129	0.585	0.063	0.222
795	P20023	model 0 ~ age+id+age*id	2	1	0	0	0	1	0.165	0.13	0.271	0.434
800	P20340	model 0 ~ age+id+age*id	2	1	0	0	0	1	0.059	0.018	0.851	0.072
802	P20701	model 0 ~ age+id+age*id	2	1	0	0	0	1	0.342	0.283	0.295	0.08
803	P20742	model 0 ~ age+id+age*id	2	1	0	0	0	1	0.006	0.792	0.151	0.051
805	P20827	model 0 ~ age+id+age*id	2	1	0	0	0	1	0.264	0.35	0.19	0.195
808	P20908	model 0 ~ age+id+age*id	2	1	0	0	0	1	0.575	0.183	0.052	0.19
809	P20933	model 0 ~ age+id+age*id	2	1	0	0	0	1	0.06	0.61	0.034	0.296
810	P21291	model 0 ~ age+id+age*id	2	1	0	0	0	1	0.129	0.074	0.691	0.106
811	P21333	model 0 ~ age+id+age*id	2	1	0	0	0	1	0.315	0.109	0.46	0.116
813	P21695	model 0 ~ age+id+age*id	2	1	0	0	0	1	0.012	0.37	0.185	0.433
815	P21810	model 0 ~ age+id+age*id	2	1	0	0	0	1	0.068	0.571	0.093	0.267
818	P22304	model 0 ~ age+id+age*id	2	1	0	0	0	1	0.079	0.289	0.176	0.456
820	P22392	model 0 ~ age+id+age*id	2	1	0	0	0	1	0.182	0.136	0.195	0.487
822	P22692	model 0 ~ age+id+age*id	2	1	0	0	0	1	0.19	0.306	0.099	0.404
823	P22792	model 0 ~ age+id+age*id	2	1	0	0	0	1	0.115	0.531	0.121	0.233
824	P22891	model 0 ~ age+id+age*id	2	1	0	0	0	1	0.022	0.883	0.025	0.07
825	P22897	model 0 ~ age+id+age*id	2	1	0	0	0	1	0.069	0.413	0.38	0.138
827	P23142	model 0 ~ age+id+age*id	2	1	0	0	0	1	0.268	0.29	0.146	0.296
828	P23142	model 0 ~ age+id+age*id	2	1	0	0	0	1	0.189	0.36	0.045	0.406
829	P23229	model 0 ~ age+id+age*id	2	1	0	0	0	1	0.245	0.059	0.192	0.504
830	P23284	model 0 ~ age+id+age*id	2	1	0	0	0	1	0.107	0.157	0.65	0.086
831	P23381	model 0 ~ age+id+age*id	2	1	0	0	0	1	0.087	0.255	0.386	0.272
832	P23435	model 0 ~ age+id+age*id	2	1	0	0	0	1	0.053	0.752	0.043	0.153
833	P23467	model 0 ~ age+id+age*id	2	1	0	0	0	1	0.015	0.723	0.209	0.053
835	P23471	model 0 ~ age+id+age*id	2	1	0	0	0	1	0.259	0.34	0.185	0.215
837	P24043	model 0 ~ age+id+age*id	2	1	0	0	0	1	0.031	0.152	0.187	0.63
839	P24387	model 0 ~ age+id+age*id	2	1	0	0	0	1	0.001	0.613	0.108	0.279
840	P24592	model 0 ~ age+id+age*id	2	1	0	0	0	1	0.265	0.38	0.114	0.241
841	P24593	model 0 ~ age+id+age*id	2	1	0	0	0	1	0.588	0.103	0.086	0.222
842	P24666	model 0 ~ age+id+age*id	2	1	0	0	0	1	0.156	0.427	0.239	0.179
843	P24821	model 0 ~ age+id+age*id	2	1	0	0	0	1	0.311	0.233	0.144	0.313
845	P25311	model 0 ~ age+id+age*id	2	1	0	0	0	1	0.153	0.558	0.248	0.041
849	P25788	model 0 ~ age+id+age*id	2	1	0	0	0	1	0.053	0.192	0.172	0.583
852	P26038	model 0 ~ age+id+age*id	2	1	0	0	0	1	0.073	0.106	0.656	0.164
853	P26447	model 0 ~ age+id+age*id	2	1	0	0	0	1	0.448	0.008	0.274	0.27
854	P26572	model 0 ~ age+id+age*id	2	1	0	0	0	1	0.089	0.423	0.131	0.358
856	P26992	model 0 ~ age+id+age*id	2	1	0	0	0	1	0.203	0.553	0.159	0.085
857	P27169	model 0 ~ age+id+age*id	2	1	0	0	0	1	0.091	0.529	0.086	0.294
858	P27348	model 0 ~ age+id+age*id	2	1	0	0	0	1	0.08	0.022	0.607	0.292
859	P27487	model 0 ~ age+id+age*id	2	1	0	0	0	1	0.096	0.643	0.05	0.21
860	P27797	model 0 ~ age+id+age*id	2	1	0	0	0	1	0.023	0.118	0.794	0.065
861	P27824	model 0 ~ age+id+age*id	2	1	0	0	0	1	0.056	0.648	0.078	0.218
862	P27918	model 0 ~ age+id+age*id	2	1	0	0	0	1	0.14	0.553	0.082	0.225
863	P27930	model 0 ~ age+id+age*id	2	1	0	0	0	1	0.138	0.52	0.086	0.256
867	P28072	model 0 ~ age+id+age*id	2	1	0	0	0	1	0.128	0.258	0.272	0.342
868	P28074	model 0 ~ age+id+age*id	2	1	0	0	0	1	0.147	0.222	0.384	0.247
869	P28799	model 0 ~ age+id+age*id	2	1	0	0	0	1	0.304	0.288	0.06	0.348
871	P29218	model 0 ~ age+id+age*id	2	1	0	0	0	1	0.082	0.233	0.396	0.289
872	P29279	model 0 ~ age+id+age*id	2	1	0	0	0	1	0.306	0.173	0.161	0.36
875	P29622	model 0 ~ age+id+age*id	2	1	0	0	0	1	0.024	0.805	0.055	0.116
877	P30041	model 0 ~ age+id+age*id	2	1	0	0	0	1	0.369	0.242	0.145	0.244
878	P30043	model 0 ~ age+id+age*id	2	1	0	0	0	1	0.518	0.153	0.065	0.264
879	P30044	model 0 ~ age+id+age*id	2	1	0	0	0	1	0.014	0.669	0.272	0.044
880	P30048	model 0 ~ age+id+age*id	2	1	0	0	0	1	0.044	0.744	0.062	0.151
881	P30085	model 0 ~ age+id+age*id	2	1	0	0	0	1	0.075	0.129	0.454	0.342
882	P30086	model 0 ~ age+id+age*id	2	1	0	0	0	1	0.249	0.067	0.242	0.442
883	P30101	model 0 ~ age+id+age*id	2	1	0	0	0	1	0.078	0.061	0.749	0.112
884	P30153	model 0 ~ age+id+age*id	2	1	0	0	0	1	0.176	0.175	0.16	0.489
885	P30405	model 0 ~ age+id+age*id	2	1	0	0	0	1	0.096	0.053	0.835	0.016
887	P30508	model 0 ~ age+id+age*id	2	1	0	0	0	1	0.013	0.971	0.002	0.014
888	P30530	model 0 ~ age+id+age*id	2	1	0	0	0	1	0.163	0.611	0.058	0.168
889	P30740	model 0 ~ age+id+age*id	2	1	0	0	0	1	0.142	0.066	0.636	0.157
890	P31146	model 0 ~ age+id+age*id	2	1	0	0	0	1	0.136	0.005	0.753	0.106
892	P31153	model 0 ~ age+id+age*id	2	1	0	0	0	1	0.113	0.307	0.453	0.127
893	P31939	model 0 ~ age+id+age*id	2	1	0	0	0	1	0.207	0.083	0.288	0.423
895	P31946	model 0 ~ age+id+age*id	2	1	0	0	0	1	0.126	0.061	0.452	0.362
896	P31947	model 0 ~ age+id+age*id	2	1	0	0	0	1	0.164	0.06	0.677	0.1
899	P32004	model 0 ~ age+id+age*id	2	1	0	0	0	1	0.103	0.571	0.067	0.26
900	P32119	model 0 ~ age+id+age*id	2	1	0	0	0	1	0.524	0.117	0.072	0.287
903	P32942	model 0 ~ age+id+age*id	2	1	0	0	0	1	0.232	0.475	0.097	0.196
904	P33151	model 0 ~ age+id+age*id	2	1	0	0	0	1	0.059	0.752	0.046	0.143
906	P34059	model 0 ~ age+id+age*id	2	1	0	0	0	1	0.126	0.668	0.082	0.124
907	P34096	model 0 ~ age+id+age*id	2	1	0	0	0	1	0.036	0.631	0.069	0.264
909	P35052	model 0 ~ age+id+age*id	2	1	0	0	0	1	0.068	0.504	0.263	0.166
911	P35247	model 0 ~ age+id+age*id	2	1	0	0	0	1	0.047	0.66	0.036	0.257
912	P35442	model 0 ~ age+id+age*id	2	1	0	0	0	1	0.452	0.124	0.097	0.326
913	P35443	model 0 ~ age+id+age*id	2	1	0	0	0	1	0.234	0.19	0.1	0.475
916	P35579	model 0 ~ age+id+age*id	2	1	0	0	0	1	0.206	0.117	0.6	0.078
920	P35858	model 0 ~ age+id+age*id	2	1	0	0	0	1	0.267	0.677	0.005	0.052
922	P36222	model 0 ~ age+id+age*id	2	1	0	0	0	1	0.085	0.484	0.094	0.337
924	P36871	model 0 ~ age+id+age*id	2	1	0	0	0	1	0.038	0.252	0.646	0.064
925	P36955	model 0 ~ age+id+age*id	2	1	0	0	0	1	0.549	0.267	0.088	0.095
926	P36959	model 0 ~ age+id+age*id	2	1	0	0	0	1	0.093	0.093	0.34	0.474
929	P37802	model 0 ~ age+id+age*id	2	1	0	0	0	1	0.163	0.114	0.58	0.143
932	P39060	model 0 ~ age+id+age*id	2	1	0	0	0	1	0.207	0.395	0.128	0.27
935	P40197	model 0 ~ age+id+age*id	2	1	0	0	0	1	0.077	0.421	0.179	0.323
938	P40925	model 0 ~ age+id+age*id	2	1	0	0	0	1	0.128	0.135	0.394	0.343
939	P40926	model 0 ~ age+id+age*id	2	1	0	0	0	1	0.179	0.099	0.693	0.03
940	P40967	model 0 ~ age+id+age*id	2	1	0	0	0	1	0.09	0.391	0.118	0.401
941	P41222	model 0 ~ age+id+age*id	2	1	0	0	0	1	0.199	0.346	0.118	0.336
943	P41240	model 0 ~ age+id+age*id	2	1	0	0	0	1	0.188	0.243	0.213	0.355
944	P41250	model 0 ~ age+id+age*id	2	1	0	0	0	1	0.151	0.02	0.244	0.585
945	P42126	model 0 ~ age+id+age*id	2	1	0	0	0	1	0.06	0.614	0.263	0.062
947	P42785	model 0 ~ age+id+age*id	2	1	0	0	0	1	0.059	0.775	0.02	0.147
948	P43034	model 0 ~ age+id+age*id	2	1	0	0	0	1	0.08	0.073	0.439	0.407
949	P43121	model 0 ~ age+id+age*id	2	1	0	0	0	1	0.183	0.44	0.045	0.332
951	P43251	model 0 ~ age+id+age*id	2	1	0	0	0	1	0.015	0.9	0.016	0.068
953	P43652	model 0 ~ age+id+age*id	2	1	0	0	0	1	0.511	0.243	0.05	0.196
954	P45877	model 0 ~ age+id+age*id	2	1	0	0	0	1	0.015	0.894	0.008	0.083
955	P45974	model 0 ~ age+id+age*id	2	1	0	0	0	1	0.318	0.112	0.135	0.435
958	P46531	model 0 ~ age+id+age*id	2	1	0	0	0	1	0.081	0.648	0.066	0.205
960	P48052	model 0 ~ age+id+age*id	2	1	0	0	0	1	0.142	0.576	0.096	0.186
961	P48059	model 0 ~ age+id+age*id	2	1	0	0	0	1	0.113	0.179	0.603	0.104
963	P48163	model 0 ~ age+id+age*id	2	1	0	0	0	1	0.026	0.634	0.141	0.199
965	P48357	model 0 ~ age+id+age*id	2	1	0	0	0	1	0.266	0.38	0.12	0.234
966	P48426	model 0 ~ age+id+age*id	2	1	0	0	0	1	0.156	0.144	0.473	0.227
968	P48637	model 0 ~ age+id+age*id	2	1	0	0	0	1	0.042	0.642	0.089	0.227
969	P48723	model 0 ~ age+id+age*id	2	1	0	0	0	1	0.129	0.538	0.054	0.278
970	P48735	model 0 ~ age+id+age*id	2	1	0	0	0	1	0.233	0.123	0.55	0.095
971	P48740	model 0 ~ age+id+age*id	2	1	0	0	0	1	0.195	0.553	0.061	0.191
972	P48740	model 0 ~ age+id+age*id	2	1	0	0	0	1	0.099	0.436	0.221	0.245
973	P48745	model 0 ~ age+id+age*id	2	1	0	0	0	1	0.11	0.058	0.216	0.616
974	P48960	model 0 ~ age+id+age*id	2	1	0	0	0	1	0.041	0.552	0.076	0.33
975	P49247	model 0 ~ age+id+age*id	2	1	0	0	0	1	0.395	0.071	0.186	0.348
977	P49407	model 0 ~ age+id+age*id	2	1	0	0	0	1	0.147	0.132	0.512	0.209
980	P49593	model 0 ~ age+id+age*id	2	1	0	0	0	1	0.087	0.005	0.85	0.058
981	P49641	model 0 ~ age+id+age*id	2	1	0	0	0	1	0.003	0.845	0.136	0.017
983	P49746	model 0 ~ age+id+age*id	2	1	0	0	0	1	0.393	0.154	0.102	0.35
986	P50395	model 0 ~ age+id+age*id	2	1	0	0	0	1	0.099	0.046	0.522	0.333
988	P50502	model 0 ~ age+id+age*id	2	1	0	0	0	1	0.287	0.136	0.311	0.266
989	P50552	model 0 ~ age+id+age*id	2	1	0	0	0	1	0.138	0.097	0.442	0.323
990	P50990	model 0 ~ age+id+age*id	2	1	0	0	0	1	0.102	0.019	0.594	0.285
991	P51149	model 0 ~ age+id+age*id	2	1	0	0	0	1	0.092	0.054	0.807	0.046
992	P51452	model 0 ~ age+id+age*id	2	1	0	0	0	1	0.051	0.201	0.666	0.082
993	P51693	model 0 ~ age+id+age*id	2	1	0	0	0	1	0.565	0.197	0.054	0.184
997	P52565	model 0 ~ age+id+age*id	2	1	0	0	0	1	0.075	0.027	0.704	0.194
998	P52566	model 0 ~ age+id+age*id	2	1	0	0	0	1	0.1	0.095	0.427	0.379
1000	P52790	model 0 ~ age+id+age*id	2	1	0	0	0	1	0.129	0.385	0.137	0.35
1002	P52848	model 0 ~ age+id+age*id	2	1	0	0	0	1	0.187	0.523	0.076	0.215
1003	P52888	model 0 ~ age+id+age*id	2	1	0	0	0	1	0.05	0.636	0.059	0.255
1004	P52907	model 0 ~ age+id+age*id	2	1	0	0	0	1	0.137	0.011	0.622	0.23
1005	P53004	model 0 ~ age+id+age*id	2	1	0	0	0	1	0.238	0.128	0.174	0.459
1006	P53396	model 0 ~ age+id+age*id	2	1	0	0	0	1	0.467	0.088	0.166	0.279
1008	P54289	model 0 ~ age+id+age*id	2	1	0	0	0	1	0.129	0.495	0.094	0.282
1010	P54727	model 0 ~ age+id+age*id	2	1	0	0	0	1	0.071	0.08	0.136	0.714
1011	P54760	model 0 ~ age+id+age*id	2	1	0	0	0	1	0.119	0.322	0.183	0.377
1012	P54802	model 0 ~ age+id+age*id	2	1	0	0	0	1	0.117	0.685	0.032	0.167
1016	P55058	model 0 ~ age+id+age*id	2	1	0	0	0	1	0.098	0.635	0.105	0.162
1018	P55103	model 0 ~ age+id+age*id	2	1	0	0	0	1	0.348	0.148	0.055	0.449
1019	P55268	model 0 ~ age+id+age*id	2	1	0	0	0	1	0.229	0.377	0.166	0.227
1020	P55285	model 0 ~ age+id+age*id	2	1	0	0	0	1	0.279	0.341	0.077	0.303
1021	P55287	model 0 ~ age+id+age*id	2	1	0	0	0	1	0.2	0.427	0.348	0.025
1023	P55957	model 0 ~ age+id+age*id	2	1	0	0	0	1	0.1	0.252	0.335	0.313
1024	P56199	model 0 ~ age+id+age*id	2	1	0	0	0	1	0.046	0.134	0.356	0.464
1025	P58546	model 0 ~ age+id+age*id	2	1	0	0	0	1	0.13	0.017	0.729	0.125
1027	P60022	model 0 ~ age+id+age*id	2	1	0	0	0	1	0.178	0.346	0.067	0.409
1028	P60174	model 0 ~ age+id+age*id	2	1	0	0	0	1	0.093	0.026	0.474	0.408
1029	P60709	model 0 ~ age+id+age*id	2	1	0	0	0	1	0.124	0.079	0.571	0.226
1032	P60981	model 0 ~ age+id+age*id	2	1	0	0	0	1	0.135	0.059	0.468	0.338
1034	P61020	model 0 ~ age+id+age*id	2	1	0	0	0	1	0.004	0.052	0.936	0.008
1037	P61088	model 0 ~ age+id+age*id	2	1	0	0	0	1	0.152	0.067	0.31	0.472
1038	P61106	model 0 ~ age+id+age*id	2	1	0	0	0	1	0.193	0.168	0.458	0.181
1039	P61158	model 0 ~ age+id+age*id	2	1	0	0	0	1	0.095	0.085	0.655	0.165
1040	P61160	model 0 ~ age+id+age*id	2	1	0	0	0	1	0.104	0.123	0.586	0.187
1042	P61224	model 0 ~ age+id+age*id	2	1	0	0	0	1	0.123	0.352	0.449	0.076
1045	P61970	model 0 ~ age+id+age*id	2	1	0	0	0	1	0.342	0.063	0.255	0.34
1046	P61981	model 0 ~ age+id+age*id	2	1	0	0	0	1	0.048	0.06	0.723	0.169
1048	P62258	model 0 ~ age+id+age*id	2	1	0	0	0	1	0.067	0.076	0.482	0.376
1050	P62328	model 0 ~ age+id+age*id	2	1	0	0	0	1	0.068	0.088	0.642	0.203
1052	P62820	model 0 ~ age+id+age*id	2	1	0	0	0	1	0.045	0.814	0.057	0.084
1053	P62937	model 0 ~ age+id+age*id	2	1	0	0	0	1	0.053	0.113	0.668	0.167
1056	P63104	model 0 ~ age+id+age*id	2	1	0	0	0	1	0.121	0.06	0.571	0.248
1057	P63208	model 0 ~ age+id+age*id	2	1	0	0	0	1	0.133	0.625	0.038	0.204
1058	P63241	model 0 ~ age+id+age*id	2	1	0	0	0	1	0.07	0.347	0.303	0.28
1059	P67936	model 0 ~ age+id+age*id	2	1	0	0	0	1	0.133	0.054	0.69	0.123
1060	P67936	model 0 ~ age+id+age*id	2	1	0	0	0	1	0.175	0.136	0.446	0.243
1061	P68133	model 0 ~ age+id+age*id	2	1	0	0	0	1	0.043	0.422	0.399	0.136
1062	P68036	model 0 ~ age+id+age*id	2	1	0	0	0	1	0.315	0.019	0.182	0.484
1063	P68363	model 0 ~ age+id+age*id	2	1	0	0	0	1	0.059	0.346	0.434	0.161
1064	P68366	model 0 ~ age+id+age*id	2	1	0	0	0	1	0.171	0.295	0.362	0.171
1065	P68371	model 0 ~ age+id+age*id	2	1	0	0	0	1	0.118	0.307	0.41	0.165
1066	P68871	model 0 ~ age+id+age*id	2	1	0	0	0	1	0.077	0.787	0.03	0.106
1068	P69905	model 0 ~ age+id+age*id	2	1	0	0	0	1	0.095	0.75	0.025	0.13
1071	P78417	model 0 ~ age+id+age*id	2	1	0	0	0	1	0.153	0.09	0.345	0.411
1072	P78504	model 0 ~ age+id+age*id	2	1	0	0	0	1	0.032	0.726	0.076	0.166
1075	P80108	model 0 ~ age+id+age*id	2	1	0	0	0	1	0.183	0.551	0.103	0.163
1076	P80188	model 0 ~ age+id+age*id	2	1	0	0	0	1	0.04	0.593	0.087	0.281
1078	P80723	model 0 ~ age+id+age*id	2	1	0	0	0	1	0.166	0.546	0.075	0.214
1081	P98095	model 0 ~ age+id+age*id	2	1	0	0	0	1	0.085	0.747	0.061	0.108
1082	P98160	model 0 ~ age+id+age*id	2	1	0	0	0	1	0.149	0.271	0.321	0.26
1083	P98161	model 0 ~ age+id+age*id	2	1	0	0	0	1	0.118	0.425	0.182	0.275
1084	Q01459	model 0 ~ age+id+age*id	2	1	0	0	0	1	0.126	0.482	0.116	0.276
1085	Q01469	model 0 ~ age+id+age*id	2	1	0	0	0	1	0.071	0.174	0.385	0.37
1086	Q01518	model 0 ~ age+id+age*id	2	1	0	0	0	1	0.139	0.077	0.672	0.112
1087	Q01523	model 0 ~ age+id+age*id	2	1	0	0	0	1	0.282	0.495	0.089	0.134
1090	Q02487	model 0 ~ age+id+age*id	2	1	0	0	0	1	0.2	0.459	0.114	0.227
1091	Q02747	model 0 ~ age+id+age*id	2	1	0	0	0	1	0.001	0.543	0.122	0.334
1092	Q02763	model 0 ~ age+id+age*id	2	1	0	0	0	1	0.01	0.272	0.217	0.501
1093	Q02818	model 0 ~ age+id+age*id	2	1	0	0	0	1	0.156	0.314	0.498	0.033
1096	Q03154	model 0 ~ age+id+age*id	2	1	0	0	0	1	0.129	0.069	0.212	0.59
1100	Q04721	model 0 ~ age+id+age*id	2	1	0	0	0	1	0.139	0.464	0.383	0.014
1101	Q04756	model 0 ~ age+id+age*id	2	1	0	0	0	1	0.001	0.164	0.262	0.573
1102	Q04760	model 0 ~ age+id+age*id	2	1	0	0	0	1	0.339	0.058	0.247	0.355
1103	Q04917	model 0 ~ age+id+age*id	2	1	0	0	0	1	0.12	0.118	0.596	0.166
1105	Q05682	model 0 ~ age+id+age*id	2	1	0	0	0	1	0.147	0.076	0.579	0.198
1106	Q05707	model 0 ~ age+id+age*id	2	1	0	0	0	1	0.519	0.146	0.04	0.295
1107	Q06033	model 0 ~ age+id+age*id	2	1	0	0	0	1	0.078	0.381	0.177	0.364
1110	Q06187	model 0 ~ age+id+age*id	2	1	0	0	0	1	0.093	0.103	0.691	0.112
1111	Q06323	model 0 ~ age+id+age*id	2	1	0	0	0	1	0.09	0.091	0.381	0.438
1113	Q06830	model 0 ~ age+id+age*id	2	1	0	0	0	1	0.256	0.318	0.092	0.334
1115	Q07954	model 0 ~ age+id+age*id	2	1	0	0	0	1	0.09	0.062	0.182	0.666
1117	Q08174	model 0 ~ age+id+age*id	2	1	0	0	0	1	0.202	0.518	0.094	0.186
1118	Q08188	model 0 ~ age+id+age*id	2	1	0	0	0	1	0.035	0.591	0.319	0.056
1120	Q08380	model 0 ~ age+id+age*id	2	1	0	0	0	1	0.096	0.699	0.046	0.159
1124	Q08ET2	model 0 ~ age+id+age*id	2	1	0	0	0	1	0.027	0.754	0.151	0.068
1125	Q09328	model 0 ~ age+id+age*id	2	1	0	0	0	1	0.201	0.287	0.256	0.256
1129	Q10471	model 0 ~ age+id+age*id	2	1	0	0	0	1	0.094	0.477	0.214	0.215
1132	Q12805	model 0 ~ age+id+age*id	2	1	0	0	0	1	0.259	0.349	0.089	0.304
1134	Q12841	model 0 ~ age+id+age*id	2	1	0	0	0	1	0.501	0.202	0.12	0.177
1135	Q12860	model 0 ~ age+id+age*id	2	1	0	0	0	1	0.059	0.284	0.132	0.526
1136	Q12864	model 0 ~ age+id+age*id	2	1	0	0	0	1	0.186	0.564	0.036	0.214
1139	Q13093	model 0 ~ age+id+age*id	2	1	0	0	0	1	0.262	0.289	0.059	0.39
1140	Q13103	model 0 ~ age+id+age*id	2	1	0	0	0	1	0.072	0.853	0.008	0.067
1141	Q13177	model 0 ~ age+id+age*id	2	1	0	0	0	1	0.007	0.248	0.633	0.112
1142	Q13201	model 0 ~ age+id+age*id	2	1	0	0	0	1	0.041	0.645	0.254	0.06
1144	Q13228	model 0 ~ age+id+age*id	2	1	0	0	0	1	0.404	0.313	0.08	0.203
1146	Q13232	model 0 ~ age+id+age*id	2	1	0	0	0	1	0.064	0.217	0.154	0.565
1148	Q13308	model 0 ~ age+id+age*id	2	1	0	0	0	1	0.404	0.365	0.033	0.198
1149	Q13332	model 0 ~ age+id+age*id	2	1	0	0	0	1	0.182	0.442	0.194	0.182
1150	Q13421	model 0 ~ age+id+age*id	2	1	0	0	0	1	0.104	0.595	0.072	0.229
1152	Q13508	model 0 ~ age+id+age*id	2	1	0	0	0	1	0.079	0.518	0.126	0.277
1154	Q13642	model 0 ~ age+id+age*id	2	1	0	0	0	1	0.094	0.173	0.655	0.078
1155	Q13683	model 0 ~ age+id+age*id	2	1	0	0	0	1	0.112	0.278	0.438	0.172
1158	Q13790	model 0 ~ age+id+age*id	2	1	0	0	0	1	0.158	0.62	0.03	0.192
1160	Q13867	model 0 ~ age+id+age*id	2	1	0	0	0	1	0.054	0.788	0.02	0.139
1162	Q14012	model 0 ~ age+id+age*id	2	1	0	0	0	1	0.164	0.012	0.64	0.184
1163	Q14019	model 0 ~ age+id+age*id	2	1	0	0	0	1	0.1	0.091	0.575	0.234
1164	Q14112	model 0 ~ age+id+age*id	2	1	0	0	0	1	0.078	0.381	0.212	0.33
1165	Q14118	model 0 ~ age+id+age*id	2	1	0	0	0	1	0.146	0.5	0.042	0.313
1168	Q14247	model 0 ~ age+id+age*id	2	1	0	0	0	1	0.1	0.123	0.506	0.272
1169	Q14314	model 0 ~ age+id+age*id	2	1	0	0	0	1	0.152	0.657	0.058	0.133
1170	Q14315	model 0 ~ age+id+age*id	2	1	0	0	0	1	0.381	0.02	0.583	0.015
1173	Q14515	model 0 ~ age+id+age*id	2	1	0	0	0	1	0.183	0.185	0.542	0.09
1174	Q14520	model 0 ~ age+id+age*id	2	1	0	0	0	1	0.056	0.611	0.147	0.186
1176	Q14563	model 0 ~ age+id+age*id	2	1	0	0	0	1	0.098	0.525	0.182	0.194
1177	Q14574	model 0 ~ age+id+age*id	2	1	0	0	0	1	0.101	0.36	0.124	0.415
1179	Q14624	model 0 ~ age+id+age*id	2	1	0	0	0	1	0.025	0.752	0.101	0.122
1180	Q14644	model 0 ~ age+id+age*id	2	1	0	0	0	1	0.13	0.102	0.719	0.049
1182	Q14766	model 0 ~ age+id+age*id	2	1	0	0	0	1	0.04	0.568	0.194	0.198
1183	Q14847	model 0 ~ age+id+age*id	2	1	0	0	0	1	0.117	0.069	0.71	0.104
1184	Q14956	model 0 ~ age+id+age*id	2	1	0	0	0	1	0.006	0.334	0.127	0.533
1185	Q14974	model 0 ~ age+id+age*id	2	1	0	0	0	1	0.107	0.029	0.555	0.309
1187	Q15008	model 0 ~ age+id+age*id	2	1	0	0	0	1	0.186	0.05	0.106	0.657
1188	Q15063	model 0 ~ age+id+age*id	2	1	0	0	0	1	0.237	0.533	0.121	0.109
1189	Q15063	model 0 ~ age+id+age*id	2	1	0	0	0	1	0.051	0.67	0.073	0.206
1190	Q15084	model 0 ~ age+id+age*id	2	1	0	0	0	1	0.072	0.171	0.714	0.042
1191	Q15102	model 0 ~ age+id+age*id	2	1	0	0	0	1	0.415	0.173	0.111	0.3
1192	Q15113	model 0 ~ age+id+age*id	2	1	0	0	0	1	0.051	0.177	0.204	0.568
1193	Q15166	model 0 ~ age+id+age*id	2	1	0	0	0	1	0.179	0.666	0.046	0.11
1194	Q15223	model 0 ~ age+id+age*id	2	1	0	0	0	1	0.117	0.231	0.195	0.457
1195	Q15293	model 0 ~ age+id+age*id	2	1	0	0	0	1	0.011	0.253	0.723	0.013
1196	Q15365	model 0 ~ age+id+age*id	2	1	0	0	0	1	0.168	0.051	0.677	0.104
1197	Q15375	model 0 ~ age+id+age*id	2	1	0	0	0	1	0.045	0.664	0.212	0.079
1198	Q15404	model 0 ~ age+id+age*id	2	1	0	0	0	1	0.14	0.135	0.617	0.108
1200	Q15555	model 0 ~ age+id+age*id	2	1	0	0	0	1	0.149	0.098	0.626	0.127
1201	Q15582	model 0 ~ age+id+age*id	2	1	0	0	0	1	0.107	0.737	0.031	0.125
1202	Q15691	model 0 ~ age+id+age*id	2	1	0	0	0	1	0.115	0.094	0.665	0.127
1203	Q15746	model 0 ~ age+id+age*id	2	1	0	0	0	1	0.085	0.052	0.66	0.203
1204	Q15828	model 0 ~ age+id+age*id	2	1	0	0	0	1	0.236	0.409	0.051	0.305
1207	Q15942	model 0 ~ age+id+age*id	2	1	0	0	0	1	0.131	0.072	0.607	0.191
1208	Q16270	model 0 ~ age+id+age*id	2	1	0	0	0	1	0.013	0.585	0.244	0.158
1209	Q16394	model 0 ~ age+id+age*id	2	1	0	0	0	1	0.062	0.207	0.234	0.497
1210	Q16531	model 0 ~ age+id+age*id	2	1	0	0	0	1	0.124	0.303	0.447	0.126
1211	Q16539	model 0 ~ age+id+age*id	2	1	0	0	0	1	0.041	0.013	0.816	0.13
1212	Q16543	model 0 ~ age+id+age*id	2	1	0	0	0	1	0.071	0.234	0.391	0.305
1213	Q16555	model 0 ~ age+id+age*id	2	1	0	0	0	1	0.115	0.15	0.588	0.147
1216	Q16627	model 0 ~ age+id+age*id	2	1	0	0	0	1	0.152	0.345	0.455	0.048
1218	Q16658	model 0 ~ age+id+age*id	2	1	0	0	0	1	0.266	0.223	0.192	0.319
1219	Q16706	model 0 ~ age+id+age*id	2	1	0	0	0	1	0.102	0.539	0.097	0.262
1224	Q24JP5	model 0 ~ age+id+age*id	2	1	0	0	0	1	0.244	0.029	0.255	0.472
1226	Q29940	model 0 ~ age+id+age*id	2	1	0	0	0	1	0.042	0.823	0.02	0.114
1227	Q3ZCW2	model 0 ~ age+id+age*id	2	1	0	0	0	1	0.144	0.064	0.582	0.209
1228	Q495W5	model 0 ~ age+id+age*id	2	1	0	0	0	1	0.037	0.415	0.188	0.361
1229	Q4KMG0	model 0 ~ age+id+age*id	2	1	0	0	0	1	0.444	0.273	0.094	0.189
1233	Q5BLP8	model 0 ~ age+id+age*id	2	1	0	0	0	1	0.651	0.172	0.038	0.139
1234	Q5JSH3	model 0 ~ age+id+age*id	2	1	0	0	0	1	0.101	0.116	0.616	0.167
1235	Q5KU26	model 0 ~ age+id+age*id	2	1	0	0	0	1	0.266	0.298	0.37	0.066
1236	Q5T0T0	model 0 ~ age+id+age*id	2	1	0	0	0	1	0.773	0.002	0.076	0.149
1237	Q5T2D2	model 0 ~ age+id+age*id	2	1	0	0	0	1	0.423	0.349	0.061	0.166
1238	Q5T3I4	model 0 ~ age+id+age*id	2	1	0	0	0	1	0.143	0.491	0.053	0.314
1240	Q5T985	model 0 ~ age+id+age*id	2	1	0	0	0	1	0.034	0.478	0.247	0.241
1242	Q5TCJ5	model 0 ~ age+id+age*id	2	1	0	0	0	1	0.11	0.525	0.2	0.165
1243	P07951	model 0 ~ age+id+age*id	2	1	0	0	0	1	0.107	0.064	0.695	0.135
1246	Q5VY43	model 0 ~ age+id+age*id	2	1	0	0	0	1	0.011	0.468	0.508	0.013
1247	Q641Q3	model 0 ~ age+id+age*id	2	1	0	0	0	1	0.26	0.539	0.187	0.014
1248	Q6E0U4	model 0 ~ age+id+age*id	2	1	0	0	0	1	0.084	0.379	0.373	0.164
1249	Q6EMK4	model 0 ~ age+id+age*id	2	1	0	0	0	1	0.018	0.829	0.022	0.132
1250	Q6FHJ7	model 0 ~ age+id+age*id	2	1	0	0	0	1	0.156	0.11	0.275	0.458
1251	Q6IBS0	model 0 ~ age+id+age*id	2	1	0	0	0	1	0.086	0.49	0.348	0.077
1253	Q6P4E1	model 0 ~ age+id+age*id	2	1	0	0	0	1	0.148	0.563	0.2	0.089
1255	Q6QNK2	model 0 ~ age+id+age*id	2	1	0	0	0	1	0.193	0.57	0.107	0.13
1256	Q6UVK1	model 0 ~ age+id+age*id	2	1	0	0	0	1	0.17	0.261	0.111	0.457
1258	Q6UWY5	model 0 ~ age+id+age*id	2	1	0	0	0	1	0.047	0.428	0.102	0.423
1260	Q6UXB8	model 0 ~ age+id+age*id	2	1	0	0	0	1	0.572	0.134	0.079	0.215
1261	Q6UXG3	model 0 ~ age+id+age*id	2	1	0	0	0	1	0.124	0.5	0.089	0.287
1266	Q6V0I7	model 0 ~ age+id+age*id	2	1	0	0	0	1	0.529	0.298	0.132	0.042
1268	Q6XQN6	model 0 ~ age+id+age*id	2	1	0	0	0	1	0.353	0.161	0.141	0.345
1269	Q6YHK3	model 0 ~ age+id+age*id	2	1	0	0	0	1	0.076	0.772	0.023	0.129
1272	Q70J99	model 0 ~ age+id+age*id	2	1	0	0	0	1	0.141	0.076	0.407	0.376
1274	Q76M96	model 0 ~ age+id+age*id	2	1	0	0	0	1	0.448	0.092	0.066	0.395
1275	Q7KZF4	model 0 ~ age+id+age*id	2	1	0	0	0	1	0.019	0.686	0.285	0.01
1278	Q7LFX5	model 0 ~ age+id+age*id	2	1	0	0	0	1	0.096	0.263	0.106	0.536
1280	Q7Z3B1	model 0 ~ age+id+age*id	2	1	0	0	0	1	0.157	0.386	0.105	0.353
1281	Q7Z406	model 0 ~ age+id+age*id	2	1	0	0	0	1	0.086	0.208	0.358	0.348
1282	Q7Z5L0	model 0 ~ age+id+age*id	2	1	0	0	0	1	0.047	0.72	0.044	0.188
1283	Q7Z7M0	model 0 ~ age+id+age*id	2	1	0	0	0	1	0.074	0.626	0.094	0.206
1284	Q7Z7M8	model 0 ~ age+id+age*id	2	1	0	0	0	1	0.051	0.751	0.062	0.136
1285	Q7Z7M9	model 0 ~ age+id+age*id	2	1	0	0	0	1	0.089	0.722	0.1	0.089
1286	Q86SF2	model 0 ~ age+id+age*id	2	1	0	0	0	1	0.426	0.151	0.055	0.368
1290	Q86TY3	model 0 ~ age+id+age*id	2	1	0	0	0	1	0.541	0.293	0.157	0.009
1291	Q86U17	model 0 ~ age+id+age*id	2	1	0	0	0	1	0.036	0.567	0.078	0.319
1292	Q86UD1	model 0 ~ age+id+age*id	2	1	0	0	0	1	0.037	0.826	0.081	0.056
1293	Q86UN3	model 0 ~ age+id+age*id	2	1	0	0	0	1	0.096	0.502	0.156	0.245
1294	Q86UX7	model 0 ~ age+id+age*id	2	1	0	0	0	1	0.151	0.093	0.606	0.15
1295	Q86VP6	model 0 ~ age+id+age*id	2	1	0	0	0	1	0.314	0.058	0.071	0.557
1299	Q86YW5	model 0 ~ age+id+age*id	2	1	0	0	0	1	0.118	0.198	0.246	0.438
1302	Q8IUK8	model 0 ~ age+id+age*id	2	1	0	0	0	1	0.164	0.637	0.042	0.157
1303	Q8IUX7	model 0 ~ age+id+age*id	2	1	0	0	0	1	0.069	0.624	0.118	0.19
1305	Q8IWL2	model 0 ~ age+id+age*id	2	1	0	0	0	1	0.243	0.543	0.057	0.158
1306	Q8IWU5	model 0 ~ age+id+age*id	2	1	0	0	0	1	0.092	0.557	0.146	0.204
1307	Q8IWV2	model 0 ~ age+id+age*id	2	1	0	0	0	1	0.157	0.363	0.26	0.22
1308	Q8IXL6	model 0 ~ age+id+age*id	2	1	0	0	0	1	0.074	0.666	0.031	0.23
1309	Q8IZ83	model 0 ~ age+id+age*id	2	1	0	0	0	1	0.429	0.036	0.068	0.467
1310	Q8IZF2	model 0 ~ age+id+age*id	2	1	0	0	0	1	0.053	0.736	0.064	0.147
1311	Q8IZP7	model 0 ~ age+id+age*id	2	1	0	0	0	1	0.301	0.501	0.035	0.162
1313	Q8N392	model 0 ~ age+id+age*id	2	1	0	0	0	1	0.13	0.073	0.495	0.302
1317	Q8NBJ4	model 0 ~ age+id+age*id	2	1	0	0	0	1	0.273	0.564	0.055	0.108
1318	Q8NBP7	model 0 ~ age+id+age*id	2	1	0	0	0	1	0.12	0.342	0.144	0.394
1320	Q8NCC3	model 0 ~ age+id+age*id	2	1	0	0	0	1	0.102	0.651	0.075	0.172
1321	Q8NCL4	model 0 ~ age+id+age*id	2	1	0	0	0	1	0.025	0.714	0.255	0.007
1323	Q8NFL0	model 0 ~ age+id+age*id	2	1	0	0	0	1	0.071	0.299	0.1	0.531
1324	Q8NFT8	model 0 ~ age+id+age*id	2	1	0	0	0	1	0.225	0.397	0.1	0.279
1325	Q8NFY4	model 0 ~ age+id+age*id	2	1	0	0	0	1	0.137	0.155	0.613	0.095
1326	Q8NI99	model 0 ~ age+id+age*id	2	1	0	0	0	1	0.025	0.774	0.06	0.14
1328	Q8TD57	model 0 ~ age+id+age*id	2	1	0	0	0	1	0.605	0.029	0.114	0.251
1330	Q8TDY8	model 0 ~ age+id+age*id	2	1	0	0	0	1	0.433	0.171	0.287	0.109
1331	Q8TER0	model 0 ~ age+id+age*id	2	1	0	0	0	1	0.262	0.365	0.199	0.174
1332	Q8TF66	model 0 ~ age+id+age*id	2	1	0	0	0	1	0.266	0.04	0.113	0.581
1333	Q8WTU2	model 0 ~ age+id+age*id	2	1	0	0	0	1	0.078	0.738	0.076	0.107
1336	Q8WUM4	model 0 ~ age+id+age*id	2	1	0	0	0	1	0.091	0.124	0.112	0.673
1339	Q8WWZ8	model 0 ~ age+id+age*id	2	1	0	0	0	1	0.108	0.443	0.307	0.141
1342	Q8WZ75	model 0 ~ age+id+age*id	2	1	0	0	0	1	0.022	0.858	0.026	0.094
1343	Q8WZA1	model 0 ~ age+id+age*id	2	1	0	0	0	1	0.211	0.242	0.507	0.04
1344	Q92187	model 0 ~ age+id+age*id	2	1	0	0	0	1	0.177	0.28	0.109	0.435
1345	Q92484	model 0 ~ age+id+age*id	2	1	0	0	0	1	0.032	0.914	0.015	0.039
1346	Q92496	model 0 ~ age+id+age*id	2	1	0	0	0	1	0.104	0.696	0.11	0.09
1348	Q92626	model 0 ~ age+id+age*id	2	1	0	0	0	1	0.19	0.183	0.371	0.256
1353	Q92820	model 0 ~ age+id+age*id	2	1	0	0	0	1	0.076	0.619	0.052	0.252
1360	Q93063	model 0 ~ age+id+age*id	2	1	0	0	0	1	0.119	0.289	0.345	0.247
1361	Q969E1	model 0 ~ age+id+age*id	2	1	0	0	0	1	0.035	0.376	0.089	0.501
1362	Q969H8	model 0 ~ age+id+age*id	2	1	0	0	0	1	0.048	0.135	0.693	0.124
1363	Q96C86	model 0 ~ age+id+age*id	2	1	0	0	0	1	0.237	0.555	0.116	0.092
1364	Q96CG8	model 0 ~ age+id+age*id	2	1	0	0	0	1	0.397	0.334	0.122	0.147
1366	Q96CX2	model 0 ~ age+id+age*id	2	1	0	0	0	1	0.029	0.102	0.347	0.522
1367	Q96FE7	model 0 ~ age+id+age*id	2	1	0	0	0	1	0.056	0.592	0.288	0.064
1368	Q96G03	model 0 ~ age+id+age*id	2	1	0	0	0	1	0.071	0.021	0.676	0.231
1369	Q96H15	model 0 ~ age+id+age*id	2	1	0	0	0	1	0.075	0.793	0.064	0.068
1372	Q96IU4	model 0 ~ age+id+age*id	2	1	0	0	0	1	0.095	0.259	0.125	0.522
1373	Q96IY4	model 0 ~ age+id+age*id	2	1	0	0	0	1	0.048	0.33	0.395	0.227
1374	Q96JP9	model 0 ~ age+id+age*id	2	1	0	0	0	1	0.139	0.1	0.082	0.679
1375	Q96JQ0	model 0 ~ age+id+age*id	2	1	0	0	0	1	0.097	0.487	0.342	0.074
1376	Q96KG7	model 0 ~ age+id+age*id	2	1	0	0	0	1	0.027	0.228	0.284	0.462
1377	Q96KN2	model 0 ~ age+id+age*id	2	1	0	0	0	1	0.726	0.219	0.027	0.028
1379	Q96LA6	model 0 ~ age+id+age*id	2	1	0	0	0	1	0.494	0.308	0.048	0.149
1381	Q96MK3	model 0 ~ age+id+age*id	2	1	0	0	0	1	0.075	0.658	0.048	0.219
1382	Q96MU8	model 0 ~ age+id+age*id	2	1	0	0	0	1	0.059	0.52	0.235	0.187
1384	Q96PD5	model 0 ~ age+id+age*id	2	1	0	0	0	1	0.031	0.716	0.056	0.197
1385	Q96RD9	model 0 ~ age+id+age*id	2	1	0	0	0	1	0.158	0.345	0.167	0.33
1386	Q96RW7	model 0 ~ age+id+age*id	2	1	0	0	0	1	0.483	0.211	0.21	0.095
1387	Q96S96	model 0 ~ age+id+age*id	2	1	0	0	0	1	0.399	0.28	0.15	0.171
1390	Q99536	model 0 ~ age+id+age*id	2	1	0	0	0	1	0.081	0.297	0.169	0.453
1391	Q99538	model 0 ~ age+id+age*id	2	1	0	0	0	1	0.11	0.529	0.078	0.283
1392	Q99650	model 0 ~ age+id+age*id	2	1	0	0	0	1	0.04	0.552	0.115	0.292
1395	Q99784	model 0 ~ age+id+age*id	2	1	0	0	0	1	0.213	0.378	0.371	0.038
1397	Q99941	model 0 ~ age+id+age*id	2	1	0	0	0	1	0.175	0.427	0.067	0.331
1398	Q99969	model 0 ~ age+id+age*id	2	1	0	0	0	1	0.043	0.605	0.132	0.22
1399	Q99972	model 0 ~ age+id+age*id	2	1	0	0	0	1	0.547	0.119	0.099	0.235
1400	Q99983	model 0 ~ age+id+age*id	2	1	0	0	0	1	0.096	0.16	0.205	0.539
1401	Q9BQ51	model 0 ~ age+id+age*id	2	1	0	0	0	1	0.064	0.302	0.278	0.355
1405	Q9BRK3	model 0 ~ age+id+age*id	2	1	0	0	0	1	0.042	0.081	0.264	0.614
1408	Q9BUN1	model 0 ~ age+id+age*id	2	1	0	0	0	1	0.036	0.734	0.07	0.161
1411	Q9BWV1	model 0 ~ age+id+age*id	2	1	0	0	0	1	0.203	0.156	0.163	0.478
1412	Q9BXJ0	model 0 ~ age+id+age*id	2	1	0	0	0	1	0.144	0.107	0.343	0.406
1414	Q9BXJ4	model 0 ~ age+id+age*id	2	1	0	0	0	1	0.34	0.369	0.039	0.252
1415	Q9BXR6	model 0 ~ age+id+age*id	2	1	0	0	0	1	0.394	0.324	0.086	0.195
1418	Q9BYE9	model 0 ~ age+id+age*id	2	1	0	0	0	1	0.224	0.535	0.043	0.198
1420	Q9BYJ0	model 0 ~ age+id+age*id	2	1	0	0	0	1	0.043	0.536	0.135	0.286
1422	Q9C0C4	model 0 ~ age+id+age*id	2	1	0	0	0	1	0.002	0.216	0.414	0.369
1423	Q9C0C9	model 0 ~ age+id+age*id	2	1	0	0	0	1	0.121	0.029	0.137	0.713
1424	Q9GZP0	model 0 ~ age+id+age*id	2	1	0	0	0	1	0.028	0.749	0.024	0.199
1425	Q9GZP4	model 0 ~ age+id+age*id	2	1	0	0	0	1	0.481	0.089	0.081	0.349
1428	Q9H0X4	model 0 ~ age+id+age*id	2	1	0	0	0	1	0.04	0.419	0.224	0.317
1430	Q9H2G2	model 0 ~ age+id+age*id	2	1	0	0	0	1	0.183	0.336	0.071	0.411
1431	Q9H4A4	model 0 ~ age+id+age*id	2	1	0	0	0	1	0.04	0.438	0.155	0.367
1432	Q9H4A9	model 0 ~ age+id+age*id	2	1	0	0	0	1	0.209	0.276	0.118	0.397
1433	Q9H4B7	model 0 ~ age+id+age*id	2	1	0	0	0	1	0.114	0.418	0.376	0.092
1434	Q9H4G4	model 0 ~ age+id+age*id	2	1	0	0	0	1	0.127	0.57	0.11	0.193
1435	Q9H6X2	model 0 ~ age+id+age*id	2	1	0	0	0	1	0.095	0.419	0.196	0.29
1440	Q9HBI1	model 0 ~ age+id+age*id	2	1	0	0	0	1	0.168	0.057	0.682	0.093
1441	Q9HBR0	model 0 ~ age+id+age*id	2	1	0	0	0	1	0.217	0.367	0.133	0.284
1442	Q9HBW1	model 0 ~ age+id+age*id	2	1	0	0	0	1	0.234	0.314	0.12	0.332
1444	Q9HCB6	model 0 ~ age+id+age*id	2	1	0	0	0	1	0.38	0.202	0.107	0.311
1445	Q9HCL0	model 0 ~ age+id+age*id	2	1	0	0	0	1	0.333	0.359	0.086	0.222
1446	Q9HCN6	model 0 ~ age+id+age*id	2	1	0	0	0	1	0.132	0.303	0.469	0.096
1447	Q9HCU0	model 0 ~ age+id+age*id	2	1	0	0	0	1	0.28	0.195	0.157	0.368
1448	Q9NPF0	model 0 ~ age+id+age*id	2	1	0	0	0	1	0.023	0.124	0.587	0.266
1449	Q9NPG4	model 0 ~ age+id+age*id	2	1	0	0	0	1	0.309	0.444	0.072	0.175
1450	Q9NPH3	model 0 ~ age+id+age*id	2	1	0	0	0	1	0.048	0.847	0.093	0.011
1451	Q9NPY3	model 0 ~ age+id+age*id	2	1	0	0	0	1	0.134	0.525	0.078	0.263
1452	Q9NQ38	model 0 ~ age+id+age*id	2	1	0	0	0	1	0.03	0.045	0.21	0.716
1457	Q9NRB3	model 0 ~ age+id+age*id	2	1	0	0	0	1	0.093	0.331	0.05	0.526
1459	Q9NRR1	model 0 ~ age+id+age*id	2	1	0	0	0	1	0.066	0.586	0.048	0.3
1460	Q9NRV9	model 0 ~ age+id+age*id	2	1	0	0	0	1	0.209	0.038	0.121	0.632
1464	Q9NT22	model 0 ~ age+id+age*id	2	1	0	0	0	1	0.366	0.127	0.358	0.149
1465	Q9NT99	model 0 ~ age+id+age*id	2	1	0	0	0	1	0.321	0.192	0.12	0.367
1467	Q9NTU7	model 0 ~ age+id+age*id	2	1	0	0	0	1	0.104	0.427	0.113	0.356
1473	Q9NYU2	model 0 ~ age+id+age*id	2	1	0	0	0	1	0.165	0.388	0.388	0.06
1474	Q9NZ08	model 0 ~ age+id+age*id	2	1	0	0	0	1	0.023	0.901	0.013	0.062
1477	Q9P121	model 0 ~ age+id+age*id	2	1	0	0	0	1	0.368	0.022	0.187	0.423
1478	Q9P1F3	model 0 ~ age+id+age*id	2	1	0	0	0	1	0.193	0.072	0.414	0.321
1480	Q9BTN0	model 0 ~ age+id+age*id	2	1	0	0	0	1	0.061	0.401	0.21	0.328
1481	Q9P2B2	model 0 ~ age+id+age*id	2	1	0	0	0	1	0.066	0.707	0.079	0.147
1482	Q9P2X0	model 0 ~ age+id+age*id	2	1	0	0	0	1	0.002	0.033	0.393	0.572
1483	Q9UBG0	model 0 ~ age+id+age*id	2	1	0	0	0	1	0.129	0.248	0.187	0.436
1484	Q9UBQ6	model 0 ~ age+id+age*id	2	1	0	0	0	1	0.071	0.385	0.074	0.47
1486	Q9UBR2	model 0 ~ age+id+age*id	2	1	0	0	0	1	0.29	0.183	0.063	0.463
1488	Q9UBX1	model 0 ~ age+id+age*id	2	1	0	0	0	1	0.069	0.585	0.041	0.305
1489	Q9UEW3	model 0 ~ age+id+age*id	2	1	0	0	0	1	0.141	0.462	0.126	0.27
1490	Q9UGM5	model 0 ~ age+id+age*id	2	1	0	0	0	1	0.186	0.34	0.132	0.341
1491	Q9UGT4	model 0 ~ age+id+age*id	2	1	0	0	0	1	0.094	0.113	0.429	0.363
1492	Q9UHG2	model 0 ~ age+id+age*id	2	1	0	0	0	1	0.298	0.368	0.119	0.216
1495	Q9UIB8	model 0 ~ age+id+age*id	2	1	0	0	0	1	0.003	0.042	0.943	0.013
1499	Q9UJC5	model 0 ~ age+id+age*id	2	1	0	0	0	1	0.055	0.004	0.861	0.08
1500	Q9UJJ9	model 0 ~ age+id+age*id	2	1	0	0	0	1	0.081	0.13	0.112	0.677
1501	Q9UJU6	model 0 ~ age+id+age*id	2	1	0	0	0	1	0.136	0.07	0.634	0.161
1503	Q9UK23	model 0 ~ age+id+age*id	2	1	0	0	0	1	0.11	0.196	0.469	0.225
1504	Q9UKU6	model 0 ~ age+id+age*id	2	1	0	0	0	1	0.535	0.012	0.187	0.266
1505	Q9UKY7	model 0 ~ age+id+age*id	2	1	0	0	0	1	0.105	0.022	0.773	0.1
1506	Q9UKZ9	model 0 ~ age+id+age*id	2	1	0	0	0	1	0.053	0.312	0.235	0.399
1507	Q9ULI3	model 0 ~ age+id+age*id	2	1	0	0	0	1	0.037	0.6	0.216	0.147
1508	Q9ULV4	model 0 ~ age+id+age*id	2	1	0	0	0	1	0.203	0.078	0.466	0.253
1510	Q9UMX5	model 0 ~ age+id+age*id	2	1	0	0	0	1	0.164	0.557	0.044	0.235
1512	Q9UN70	model 0 ~ age+id+age*id	2	1	0	0	0	1	0.286	0.342	0.078	0.294
1514	Q9UNN8	model 0 ~ age+id+age*id	2	1	0	0	0	1	0.053	0.704	0.076	0.166
1516	Q9UNZ2	model 0 ~ age+id+age*id	2	1	0	0	0	1	0.157	0.037	0.536	0.271
1517	Q9UP79	model 0 ~ age+id+age*id	2	1	0	0	0	1	0.045	0.749	0.144	0.062
1518	Q9UQ52	model 0 ~ age+id+age*id	2	1	0	0	0	1	0.111	0.413	0.474	0.003
1521	Q9Y251	model 0 ~ age+id+age*id	2	1	0	0	0	1	0.189	0.201	0.507	0.102
1523	Q9Y279	model 0 ~ age+id+age*id	2	1	0	0	0	1	0.176	0.34	0.258	0.226
1525	Q9Y3F4	model 0 ~ age+id+age*id	2	1	0	0	0	1	0.165	0.067	0.698	0.07
1526	Q9Y490	model 0 ~ age+id+age*id	2	1	0	0	0	1	0.191	0.051	0.456	0.301
1527	Q9Y4D7	model 0 ~ age+id+age*id	2	1	0	0	0	1	0.015	0.659	0.249	0.077
1529	Q9Y5X9	model 0 ~ age+id+age*id	2	1	0	0	0	1	0.039	0.739	0.04	0.182
1530	Q9Y5Y6	model 0 ~ age+id+age*id	2	1	0	0	0	1	0.364	0.344	0.103	0.19
1531	Q9Y5Y7	model 0 ~ age+id+age*id	2	1	0	0	0	1	0.085	0.55	0.079	0.287
1532	Q9Y608	model 0 ~ age+id+age*id	2	1	0	0	0	1	0.667	0.001	0.116	0.216
1533	Q9Y646	model 0 ~ age+id+age*id	2	1	0	0	0	1	0.132	0.526	0.047	0.295
1534	Q9Y696	model 0 ~ age+id+age*id	2	1	0	0	0	1	0.118	0.199	0.454	0.229
1535	Q9Y6N7	model 0 ~ age+id+age*id	2	1	0	0	0	1	0.338	0.479	0.106	0.078
1536	Q9Y6R7	model 0 ~ age+id+age*id	2	1	0	0	0	1	0.185	0.65	0.092	0.074
1538	Q9Y6Z7	model 0 ~ age+id+age*id	2	1	0	0	0	1	0.061	0.53	0.162	0.248
419	O43915	model 0 ~ age+seroT+gender+id+age*gender+age*id	2	1	1	0	1	1	0.024	0.14	0.245	0.247	0.022	0.286	0.036
543	P03971	model 0 ~ age+seroT+gender+id+age*gender+age*id	2	1	1	0	1	1	0.007	0	0.49	0.018	0.439	0.033	0.013
429	O75037	model 0 ~ age+seroT+group+id+age*group+age*id	2	1	1	1	0	1	0.606	0.055	0.003	0.005	0.301	0.007	0.023
33	Q00610	model 0 ~ age+seroT+id+age*id	2	1	1	0	0	1	0.278	0.016	0.054	0.14	0.511
39	P12830	model 0 ~ age+seroT+id+age*id	2	1	1	0	0	1	0.044	0.008	0.611	0.051	0.286
49	P05997	model 0 ~ age+seroT+id+age*id	2	1	1	0	0	1	0.321	0.001	0.298	0.282	0.099
50	Q9BY67	model 0 ~ age+seroT+id+age*id	2	1	1	0	0	1	0.202	0.002	0.543	0.102	0.151
54	P09668	model 0 ~ age+seroT+id+age*id	2	1	1	0	0	1	0.042	0.023	0.778	0.052	0.104
57	A0A087X0M8	model 0 ~ age+seroT+id+age*id	2	1	1	0	0	1	0.002	0.02	0.525	0.237	0.217
117	Q8N2S1	model 0 ~ age+seroT+id+age*id	2	1	1	0	0	1	0.126	0.064	0.122	0.253	0.435
123	A0A0G2JH38	model 0 ~ age+seroT+id+age*id	2	1	1	0	0	1	0.003	0.103	0.889	0.002	0.003
237	Q9H2X3	model 0 ~ age+seroT+id+age*id	2	1	1	0	0	1	0.025	0.002	0.445	0.522	0.007
270	O95084	model 0 ~ age+seroT+id+age*id	2	1	1	0	0	1	0.589	0.024	0.202	0.114	0.072
292	O43493	model 0 ~ age+seroT+id+age*id	2	1	1	0	0	1	0.062	0	0.357	0.307	0.273
294	Q96AP7	model 0 ~ age+seroT+id+age*id	2	1	1	0	0	1	0.087	0.005	0.518	0.322	0.068
298	Q9UK55	model 0 ~ age+seroT+id+age*id	2	1	1	0	0	1	0.034	0.013	0.697	0.101	0.154
328	Q01484	model 0 ~ age+seroT+id+age*id	2	1	1	0	0	1	0.713	0.05	0.04	0.098	0.1
341	Q8WVN6	model 0 ~ age+seroT+id+age*id	2	1	1	0	0	1	0.131	0.002	0.078	0.321	0.468
342	P09564	model 0 ~ age+seroT+id+age*id	2	1	1	0	0	1	0.289	0.008	0.487	0.08	0.136
368	O00241	model 0 ~ age+seroT+id+age*id	2	1	1	0	0	1	0.06	0.093	0.504	0.175	0.167
438	O75368	model 0 ~ age+seroT+id+age*id	2	1	1	0	0	1	0.112	0.143	0.266	0.198	0.281
443	O75594	model 0 ~ age+seroT+id+age*id	2	1	1	0	0	1	0.161	0.026	0.402	0.203	0.207
460	O95428	model 0 ~ age+seroT+id+age*id	2	1	1	0	0	1	0.237	0.025	0.508	0.084	0.146
488	P00813	model 0 ~ age+seroT+id+age*id	2	1	1	0	0	1	0.048	0.003	0.665	0.197	0.087
510	P02144	model 0 ~ age+seroT+id+age*id	2	1	1	0	0	1	0.031	0.004	0.11	0.124	0.732
553	P04155	model 0 ~ age+seroT+id+age*id	2	1	1	0	0	1	0.03	0.053	0.607	0.239	0.07
619	P07451	model 0 ~ age+seroT+id+age*id	2	1	1	0	0	1	0.265	0.02	0.019	0.473	0.223
622	P07602	model 0 ~ age+seroT+id+age*id	2	1	1	0	0	1	0.25	0.055	0.186	0.057	0.452
628	P07858	model 0 ~ age+seroT+id+age*id	2	1	1	0	0	1	0.192	0.009	0.557	0.131	0.111
728	P13674	model 0 ~ age+seroT+id+age*id	2	1	1	0	0	1	0.369	0.042	0.366	0.117	0.106
747	P14780	model 0 ~ age+seroT+id+age*id	2	1	1	0	0	1	0.027	0.023	0.766	0.055	0.13
761	P16035	model 0 ~ age+seroT+id+age*id	2	1	1	0	0	1	0.163	0.008	0.316	0.127	0.386
814	P21709	model 0 ~ age+seroT+id+age*id	2	1	1	0	0	1	0.132	0.017	0.432	0.19	0.228
817	P22303	model 0 ~ age+seroT+id+age*id	2	1	1	0	0	1	0.182	0.057	0.47	0.206	0.085
834	P23468	model 0 ~ age+seroT+id+age*id	2	1	1	0	0	1	0.302	0.015	0.463	0.183	0.037
866	P28070	model 0 ~ age+seroT+id+age*id	2	1	1	0	0	1	0.064	0.007	0.26	0.131	0.539
937	P40306	model 0 ~ age+seroT+id+age*id	2	1	1	0	0	1	0.087	0.019	0.279	0.316	0.299
1112	Q06828	model 0 ~ age+seroT+id+age*id	2	1	1	0	0	1	0.502	0.001	0.101	0.079	0.317
1126	Q0VAF6	model 0 ~ age+seroT+id+age*id	2	1	1	0	0	1	0.211	0.053	0.409	0.063	0.263
1186	Q14982	model 0 ~ age+seroT+id+age*id	2	1	1	0	0	1	0.513	0.025	0.106	0.086	0.27
1232	Q58EX2	model 0 ~ age+seroT+id+age*id	2	1	1	0	0	1	0.309	0.008	0.374	0.073	0.237
1270	Q6ZMI3	model 0 ~ age+seroT+id+age*id	2	1	1	0	0	1	0.02	0.785	0.046	0.029	0.121
1297	Q86WI1	model 0 ~ age+seroT+id+age*id	2	1	1	0	0	1	0.023	0.006	0.821	0.025	0.124
1340	Q8WXD2	model 0 ~ age+seroT+id+age*id	2	1	1	0	0	1	0.634	0.004	0.247	0.026	0.088
1347	Q92520	model 0 ~ age+seroT+id+age*id	2	1	1	0	0	1	0.361	0.021	0.233	0.13	0.256
1350	Q92692	model 0 ~ age+seroT+id+age*id	2	1	1	0	0	1	0.254	0.006	0.169	0.512	0.059
1354	Q92854	model 0 ~ age+seroT+id+age*id	2	1	1	0	0	1	0.023	0.014	0.47	0.134	0.36
1472	Q9NYQ6	model 0 ~ age+seroT+id+age*id	2	1	1	0	0	1	0.246	0.013	0.5	0.195	0.046
1509	Q9UM47	model 0 ~ age+seroT+id+age*id	2	1	1	0	0	1	0.042	0.041	0.589	0.087	0.242
137	P07478	model 0 ~ group+id	2	0	0	1	0	1	0.201	0.214	0.585
1334	Q8WUA8	model 0 ~ group+id	2	0	0	1	0	1	0.135	0.215	0.65
1487	Q9UBV8	model 0 ~ group+id	2	0	0	1	0	1	0.042	0.284	0.674
4	O75503	model 0 ~ id	2	0	0	0	0	1	0.103	0.897
5	O00748	model 0 ~ id	2	0	0	0	0	1	0.499	0.501
6	P25787	model 0 ~ id	2	0	0	0	0	1	0.684	0.316
7	P01834	model 0 ~ id	2	0	0	0	0	1	0.496	0.504
8	P01714	model 0 ~ id	2	0	0	0	0	1	0.26	0.74
9	P0CG05	model 0 ~ id	2	0	0	0	0	1	0.424	0.576
10	P01617	model 0 ~ id	2	0	0	0	0	1	0.253	0.747
13	P80303	model 0 ~ id	2	0	0	0	0	1	0.189	0.811
20	Q96C36	model 0 ~ id	2	0	0	0	0	1	0.059	0.941
25	P49720	model 0 ~ id	2	0	0	0	0	1	0.617	0.383
28	Q8IYS5	model 0 ~ id	2	0	0	0	0	1	0.533	0.467
30	P01857	model 0 ~ id	2	0	0	0	0	1	0.406	0.594
35	Q9P2T1	model 0 ~ id	2	0	0	0	0	1	0.081	0.919
37	Q15833	model 0 ~ id	2	0	0	0	0	1	0.004	0.996
41	P50895	model 0 ~ id	2	0	0	0	0	1	0.458	0.542
44	P29122	model 0 ~ id	2	0	0	0	0	1	0.403	0.597
53	Q9H251	model 0 ~ id	2	0	0	0	0	1	0.509	0.491
58	Q9UMY4	model 0 ~ id	2	0	0	0	0	1	0.039	0.961
59	P69849	model 0 ~ id	2	0	0	0	0	1	0.29	0.71
66	P09326	model 0 ~ id	2	0	0	0	0	1	0.604	0.396
69	P01871	model 0 ~ id	2	0	0	0	0	1	0.625	0.375
72	Q86UX2	model 0 ~ id	2	0	0	0	0	1	0.148	0.852
73	P35542	model 0 ~ id	2	0	0	0	0	1	0.236	0.764
78	P22694	model 0 ~ id	2	0	0	0	0	1	0.003	0.997
83	Q86UQ4	model 0 ~ id	2	0	0	0	0	1	0.071	0.929
84	Q6UX73	model 0 ~ id	2	0	0	0	0	1	0.599	0.401
86	P07108	model 0 ~ id	2	0	0	0	0	1	0.132	0.868
87	P21266	model 0 ~ id	2	0	0	0	0	1	0.358	0.642
91	Q8WZ42	model 0 ~ id	2	0	0	0	0	1	0.509	0.491
93	Q9Y240	model 0 ~ id	2	0	0	0	0	1	0.487	0.513
97	P01623	model 0 ~ id	2	0	0	0	0	1	0.184	0.816
98	P0CG04	model 0 ~ id	2	0	0	0	0	1	0.429	0.571
100	P01598	model 0 ~ id	2	0	0	0	0	1	0.637	0.363
106	Q9Y6C2	model 0 ~ id	2	0	0	0	0	1	0.149	0.851
114	P04632	model 0 ~ id	2	0	0	0	0	1	0.41	0.59
122	Q13094	model 0 ~ id	2	0	0	0	0	1	0.063	0.937
125	P0DMV9	model 0 ~ id	2	0	0	0	0	1	0.059	0.941
126	P28065	model 0 ~ id	2	0	0	0	0	1	0.304	0.696
129	Q5SQ64	model 0 ~ id	2	0	0	0	0	1	0.373	0.627
135	A0A0G2JPA8	model 0 ~ id	2	0	0	0	0	1	0.99	0.01
136	P01861	model 0 ~ id	2	0	0	0	0	1	0.648	0.352
140	Q92954	model 0 ~ id	2	0	0	0	0	1	0.637	0.363
146	Q10588	model 0 ~ id	2	0	0	0	0	1	0.874	0.126
147	Q9UKK9	model 0 ~ id	2	0	0	0	0	1	0.02	0.98
153	P07148	model 0 ~ id	2	0	0	0	0	1	0.188	0.812
157	P29323	model 0 ~ id	2	0	0	0	0	1	0.419	0.581
161	P19256	model 0 ~ id	2	0	0	0	0	1	0.197	0.803
164	Q99719	model 0 ~ id	2	0	0	0	0	1	0.022	0.978
167	Q13126	model 0 ~ id	2	0	0	0	0	1	0.557	0.443
170	O95199	model 0 ~ id	2	0	0	0	0	1	0.348	0.652
171	P00751	model 0 ~ id	2	0	0	0	0	1	0.358	0.642
174	Q14746	model 0 ~ id	2	0	0	0	0	1	0.009	0.991
176	P62495	model 0 ~ id	2	0	0	0	0	1	0.156	0.844
177	B7ZKJ8	model 0 ~ id	2	0	0	0	0	1	0.5	0.5
180	P11362	model 0 ~ id	2	0	0	0	0	1	0.589	0.411
186	P05090	model 0 ~ id	2	0	0	0	0	1	0.486	0.514
192	C9JV77	model 0 ~ id	2	0	0	0	0	1	0.811	0.189
194	O43790	model 0 ~ id	2	0	0	0	0	1	0.501	0.499
195	P02533	model 0 ~ id	2	0	0	0	0	1	0.351	0.649
196	P02538	model 0 ~ id	2	0	0	0	0	1	0.154	0.846
197	P02768	model 0 ~ id	2	0	0	0	0	1	0.002	0.998
198	P07477	model 0 ~ id	2	0	0	0	0	1	0.54	0.46
199	P08779	model 0 ~ id	2	0	0	0	0	1	0.321	0.679
200	P13645	model 0 ~ id	2	0	0	0	0	1	0.214	0.786
201	P13647	model 0 ~ id	2	0	0	0	0	1	0.219	0.781
202	P35908	model 0 ~ id	2	0	0	0	0	1	0.19	0.81
203	P48668	model 0 ~ id	2	0	0	0	0	1	0.184	0.816
204	Q04695	model 0 ~ id	2	0	0	0	0	1	0.291	0.709
205	Q15323	model 0 ~ id	2	0	0	0	0	1	0.631	0.369
206	Q86Y46	model 0 ~ id	2	0	0	0	0	1	0.29	0.71
207	Q5D862	model 0 ~ id	2	0	0	0	0	1	0.014	0.986
208	Q8N1N4	model 0 ~ id	2	0	0	0	0	1	0.319	0.681
209	Q7Z794	model 0 ~ id	2	0	0	0	0	1	0.017	0.983
220	Q9H173	model 0 ~ id	2	0	0	0	0	1	0.754	0.246
226	P16949	model 0 ~ id	2	0	0	0	0	1	0.049	0.951
230	P62158	model 0 ~ id	2	0	0	0	0	1	0.094	0.906
232	Q13510	model 0 ~ id	2	0	0	0	0	1	0.346	0.654
235	P04070	model 0 ~ id	2	0	0	0	0	1	0.376	0.624
239	P28827	model 0 ~ id	2	0	0	0	0	1	0.557	0.443
242	P16278	model 0 ~ id	2	0	0	0	0	1	0.52	0.48
244	P51659	model 0 ~ id	2	0	0	0	0	1	0.218	0.782
247	E7ESP4	model 0 ~ id	2	0	0	0	0	1	0.09	0.91
248	P05156	model 0 ~ id	2	0	0	0	0	1	0.134	0.866
249	E7ETN3	model 0 ~ id	2	0	0	0	0	1	0.423	0.577
254	P15121	model 0 ~ id	2	0	0	0	0	1	0.074	0.926
255	P35916	model 0 ~ id	2	0	0	0	0	1	0.519	0.481
260	E9PFZ2	model 0 ~ id	2	0	0	0	0	1	0.988	0.012
264	P05452	model 0 ~ id	2	0	0	0	0	1	0.659	0.341
268	P55786	model 0 ~ id	2	0	0	0	0	1	0.393	0.607
271	O95967	model 0 ~ id	2	0	0	0	0	1	0.482	0.518
272	Q96FW1	model 0 ~ id	2	0	0	0	0	1	0.028	0.972
273	P08195	model 0 ~ id	2	0	0	0	0	1	0.564	0.436
287	Q99542	model 0 ~ id	2	0	0	0	0	1	0.375	0.625
290	P48740	model 0 ~ id	2	0	0	0	0	1	0.706	0.294
291	Q9Y6X6	model 0 ~ id	2	0	0	0	0	1	0.339	0.661
299	Q14767	model 0 ~ id	2	0	0	0	0	1	0.529	0.471
308	P29017	model 0 ~ id	2	0	0	0	0	1	0.432	0.568
315	P62491	model 0 ~ id	2	0	0	0	0	1	0.056	0.944
317	Q92736	model 0 ~ id	2	0	0	0	0	1	0.452	0.548
321	Q15435	model 0 ~ id	2	0	0	0	0	1	0.188	0.812
331	J3KN67	model 0 ~ id	2	0	0	0	0	1	0.247	0.753
337	P58335	model 0 ~ id	2	0	0	0	0	1	0.539	0.461
343	P04626	model 0 ~ id	2	0	0	0	0	1	0.361	0.639
345	P13598	model 0 ~ id	2	0	0	0	0	1	0.425	0.575
348	O95834	model 0 ~ id	2	0	0	0	0	1	0.233	0.767
349	Q99426	model 0 ~ id	2	0	0	0	0	1	0.064	0.936
352	O43765	model 0 ~ id	2	0	0	0	0	1	0.01	0.99
353	Q13526	model 0 ~ id	2	0	0	0	0	1	0.018	0.982
355	P02655	model 0 ~ id	2	0	0	0	0	1	0.323	0.677
357	P02654	model 0 ~ id	2	0	0	0	0	1	0.632	0.368
358	P55083	model 0 ~ id	2	0	0	0	0	1	0.561	0.439
359	P55899	model 0 ~ id	2	0	0	0	0	1	0.659	0.341
360	Q9NNX6	model 0 ~ id	2	0	0	0	0	1	0.375	0.625
365	O00161	model 0 ~ id	2	0	0	0	0	1	0.029	0.971
366	O00187	model 0 ~ id	2	0	0	0	0	1	0.642	0.358
375	O00468	model 0 ~ id	2	0	0	0	0	1	0.548	0.452
376	O00507	model 0 ~ id	2	0	0	0	0	1	0.485	0.515
377	O00533	model 0 ~ id	2	0	0	0	0	1	0.562	0.438
379	O00602	model 0 ~ id	2	0	0	0	0	1	0.465	0.535
384	O14672	model 0 ~ id	2	0	0	0	0	1	0.437	0.563
389	O14917	model 0 ~ id	2	0	0	0	0	1	0.295	0.705
392	O15031	model 0 ~ id	2	0	0	0	0	1	0.466	0.534
398	O15230	model 0 ~ id	2	0	0	0	0	1	0.171	0.829
402	O15400	model 0 ~ id	2	0	0	0	0	1	0.002	0.998
409	O43405	model 0 ~ id	2	0	0	0	0	1	0.518	0.482
415	O43827	model 0 ~ id	2	0	0	0	0	1	0.222	0.778
420	O43916	model 0 ~ id	2	0	0	0	0	1	0.607	0.393
422	O60279	model 0 ~ id	2	0	0	0	0	1	0.37	0.63
426	O60749	model 0 ~ id	2	0	0	0	0	1	0.044	0.956
427	O60844	model 0 ~ id	2	0	0	0	0	1	0.347	0.653
432	O75131	model 0 ~ id	2	0	0	0	0	1	0.168	0.832
436	O75340	model 0 ~ id	2	0	0	0	0	1	0.83	0.17
437	O75356	model 0 ~ id	2	0	0	0	0	1	0.58	0.42
447	O75882	model 0 ~ id	2	0	0	0	0	1	0.596	0.404
457	O95336	model 0 ~ id	2	0	0	0	0	1	0.202	0.798
461	O95445	model 0 ~ id	2	0	0	0	0	1	0.42	0.58
466	Q5SSV3	model 0 ~ id	2	0	0	0	0	1	0.091	0.909
472	P00367	model 0 ~ id	2	0	0	0	0	1	0.596	0.404
477	P00488	model 0 ~ id	2	0	0	0	0	1	0.587	0.413
480	P00558	model 0 ~ id	2	0	0	0	0	1	0.022	0.978
482	P00734	model 0 ~ id	2	0	0	0	0	1	0.349	0.651
483	P00738	model 0 ~ id	2	0	0	0	0	1	0.771	0.229
492	P01008	model 0 ~ id	2	0	0	0	0	1	0.367	0.633
493	P01009	model 0 ~ id	2	0	0	0	0	1	0.459	0.541
494	P01011	model 0 ~ id	2	0	0	0	0	1	0.237	0.763
501	P01042	model 0 ~ id	2	0	0	0	0	1	0.641	0.359
502	P01042	model 0 ~ id	2	0	0	0	0	1	0.538	0.462
503	P01127	model 0 ~ id	2	0	0	0	0	1	0.106	0.894
506	P01591	model 0 ~ id	2	0	0	0	0	1	0.667	0.333
508	P01876	model 0 ~ id	2	0	0	0	0	1	0.298	0.702
514	P02462	model 0 ~ id	2	0	0	0	0	1	0.486	0.514
515	P02545	model 0 ~ id	2	0	0	0	0	1	0.166	0.834
519	P02671	model 0 ~ id	2	0	0	0	0	1	0.449	0.551
520	P02675	model 0 ~ id	2	0	0	0	0	1	0.258	0.742
521	P02679	model 0 ~ id	2	0	0	0	0	1	0.271	0.729
522	P02741	model 0 ~ id	2	0	0	0	0	1	0.375	0.625
523	P02743	model 0 ~ id	2	0	0	0	0	1	0.221	0.779
528	P02750	model 0 ~ id	2	0	0	0	0	1	0.675	0.325
529	P02751	model 0 ~ id	2	0	0	0	0	1	0.078	0.922
533	P02766	model 0 ~ id	2	0	0	0	0	1	0.126	0.874
534	P02774	model 0 ~ id	2	0	0	0	0	1	0.328	0.672
538	P02790	model 0 ~ id	2	0	0	0	0	1	0.524	0.476
545	P04003	model 0 ~ id	2	0	0	0	0	1	0.329	0.671
549	P04075	model 0 ~ id	2	0	0	0	0	1	0.063	0.937
550	P04083	model 0 ~ id	2	0	0	0	0	1	0.006	0.994
555	P04196	model 0 ~ id	2	0	0	0	0	1	0.845	0.155
558	P04259	model 0 ~ id	2	0	0	0	0	1	0.246	0.754
559	P04264	model 0 ~ id	2	0	0	0	0	1	0.252	0.748
560	P04275	model 0 ~ id	2	0	0	0	0	1	0.074	0.926
563	P04424	model 0 ~ id	2	0	0	0	0	1	0.538	0.462
568	P04899	model 0 ~ id	2	0	0	0	0	1	0.274	0.726
570	P05026	model 0 ~ id	2	0	0	0	0	1	0.304	0.696
572	P05062	model 0 ~ id	2	0	0	0	0	1	0.185	0.815
576	P05109	model 0 ~ id	2	0	0	0	0	1	0.136	0.864
581	P05164	model 0 ~ id	2	0	0	0	0	1	0.212	0.788
584	P05451	model 0 ~ id	2	0	0	0	0	1	0.121	0.879
589	P05771	model 0 ~ id	2	0	0	0	0	1	0.004	0.996
592	P06280	model 0 ~ id	2	0	0	0	0	1	0.275	0.725
593	P06312	model 0 ~ id	2	0	0	0	0	1	0.506	0.494
596	P06681	model 0 ~ id	2	0	0	0	0	1	0.513	0.487
597	P06702	model 0 ~ id	2	0	0	0	0	1	0.298	0.702
604	P06753	model 0 ~ id	2	0	0	0	0	1	0.092	0.908
607	P07093	model 0 ~ id	2	0	0	0	0	1	0.238	0.762
613	P07355	model 0 ~ id	2	0	0	0	0	1	0.099	0.901
615	P07358	model 0 ~ id	2	0	0	0	0	1	0.711	0.289
618	P07437	model 0 ~ id	2	0	0	0	0	1	0.042	0.958
621	P07585	model 0 ~ id	2	0	0	0	0	1	0.253	0.747
624	P07711	model 0 ~ id	2	0	0	0	0	1	0.271	0.729
627	P07741	model 0 ~ id	2	0	0	0	0	1	0.276	0.724
629	P07900	model 0 ~ id	2	0	0	0	0	1	0.01	0.99
640	P08238	model 0 ~ id	2	0	0	0	0	1	0.162	0.838
658	P09104	model 0 ~ id	2	0	0	0	0	1	0.113	0.887
661	P09382	model 0 ~ id	2	0	0	0	0	1	0.487	0.513
662	P09417	model 0 ~ id	2	0	0	0	0	1	0.193	0.807
667	P09603	model 0 ~ id	2	0	0	0	0	1	0.906	0.094
668	P09619	model 0 ~ id	2	0	0	0	0	1	0.804	0.196
669	P09871	model 0 ~ id	2	0	0	0	0	1	0.316	0.684
670	P09960	model 0 ~ id	2	0	0	0	0	1	0.462	0.538
672	P0C0L4	model 0 ~ id	2	0	0	0	0	1	0.938	0.062
673	P0C0L5	model 0 ~ id	2	0	0	0	0	1	0.497	0.503
678	P10253	model 0 ~ id	2	0	0	0	0	1	0.057	0.943
689	P10909	model 0 ~ id	2	0	0	0	0	1	0.5	0.5
693	P11142	model 0 ~ id	2	0	0	0	0	1	0.021	0.979
695	P11169	model 0 ~ id	2	0	0	0	0	1	0.41	0.59
699	P11413	model 0 ~ id	2	0	0	0	0	1	0.083	0.917
700	P11597	model 0 ~ id	2	0	0	0	0	1	0.857	0.143
705	P12104	model 0 ~ id	2	0	0	0	0	1	0.173	0.827
711	P12270	model 0 ~ id	2	0	0	0	0	1	0.544	0.456
717	P12883	model 0 ~ id	2	0	0	0	0	1	0.231	0.769
718	P12931	model 0 ~ id	2	0	0	0	0	1	0.088	0.912
719	P12955	model 0 ~ id	2	0	0	0	0	1	0.6	0.4
729	P13686	model 0 ~ id	2	0	0	0	0	1	0.511	0.489
731	P13693	model 0 ~ id	2	0	0	0	0	1	0.029	0.971
739	P14209	model 0 ~ id	2	0	0	0	0	1	0.5	0.5
740	P14324	model 0 ~ id	2	0	0	0	0	1	0.071	0.929
741	P14384	model 0 ~ id	2	0	0	0	0	1	0.307	0.693
743	P14550	model 0 ~ id	2	0	0	0	0	1	0.694	0.306
746	P14625	model 0 ~ id	2	0	0	0	0	1	0.746	0.254
749	P14923	model 0 ~ id	2	0	0	0	0	1	0.287	0.713
760	P15924	model 0 ~ id	2	0	0	0	0	1	0.247	0.753
766	P16234	model 0 ~ id	2	0	0	0	0	1	0.504	0.496
767	P16284	model 0 ~ id	2	0	0	0	0	1	0.532	0.468
782	P18428	model 0 ~ id	2	0	0	0	0	1	0.533	0.467
789	P19367	model 0 ~ id	2	0	0	0	0	1	0.022	0.978
790	P19440	model 0 ~ id	2	0	0	0	0	1	0.183	0.817
791	P19652	model 0 ~ id	2	0	0	0	0	1	0.382	0.618
796	P20061	model 0 ~ id	2	0	0	0	0	1	0.532	0.468
797	P20073	model 0 ~ id	2	0	0	0	0	1	0.11	0.89
798	P20138	model 0 ~ id	2	0	0	0	0	1	0.752	0.248
799	P20160	model 0 ~ id	2	0	0	0	0	1	0.349	0.651
801	P20618	model 0 ~ id	2	0	0	0	0	1	0.454	0.546
806	P20851	model 0 ~ id	2	0	0	0	0	1	0.305	0.695
807	P20851	model 0 ~ id	2	0	0	0	0	1	0.425	0.575
812	P21399	model 0 ~ id	2	0	0	0	0	1	0.359	0.641
816	P22223	model 0 ~ id	2	0	0	0	0	1	0.437	0.563
819	P22314	model 0 ~ id	2	0	0	0	0	1	0.252	0.748
821	P22413	model 0 ~ id	2	0	0	0	0	1	0.208	0.792
826	P23141	model 0 ~ id	2	0	0	0	0	1	0.749	0.251
838	P24298	model 0 ~ id	2	0	0	0	0	1	0.451	0.549
844	P24855	model 0 ~ id	2	0	0	0	0	1	0.706	0.294
847	P25774	model 0 ~ id	2	0	0	0	0	1	0.441	0.559
848	P25786	model 0 ~ id	2	0	0	0	0	1	0.363	0.637
850	P25789	model 0 ~ id	2	0	0	0	0	1	0.7	0.3
851	P26022	model 0 ~ id	2	0	0	0	0	1	0.579	0.421
855	P26639	model 0 ~ id	2	0	0	0	0	1	0.038	0.962
865	P28066	model 0 ~ id	2	0	0	0	0	1	0.419	0.581
870	P28838	model 0 ~ id	2	0	0	0	0	1	0.071	0.929
873	P29350	model 0 ~ id	2	0	0	0	0	1	0.032	0.968
874	P29401	model 0 ~ id	2	0	0	0	0	1	0.352	0.648
876	P30040	model 0 ~ id	2	0	0	0	0	1	0.016	0.984
891	P31150	model 0 ~ id	2	0	0	0	0	1	0.053	0.947
894	P31944	model 0 ~ id	2	0	0	0	0	1	0.074	0.926
898	P31949	model 0 ~ id	2	0	0	0	0	1	0.097	0.903
901	P32320	model 0 ~ id	2	0	0	0	0	1	0.618	0.382
902	P32754	model 0 ~ id	2	0	0	0	0	1	0.43	0.57
905	P33908	model 0 ~ id	2	0	0	0	0	1	0.313	0.687
908	P34932	model 0 ~ id	2	0	0	0	0	1	0.157	0.843
910	P35241	model 0 ~ id	2	0	0	0	0	1	0.014	0.986
914	P35527	model 0 ~ id	2	0	0	0	0	1	0.263	0.737
915	P35555	model 0 ~ id	2	0	0	0	0	1	0.359	0.641
917	P35590	model 0 ~ id	2	0	0	0	0	1	0.764	0.236
919	P35813	model 0 ~ id	2	0	0	0	0	1	0.038	0.962
923	P36269	model 0 ~ id	2	0	0	0	0	1	0.653	0.347
927	P36980	model 0 ~ id	2	0	0	0	0	1	0.913	0.087
928	P37235	model 0 ~ id	2	0	0	0	0	1	0.061	0.939
930	P37837	model 0 ~ id	2	0	0	0	0	1	0.056	0.944
931	P38606	model 0 ~ id	2	0	0	0	0	1	0.116	0.884
933	P40121	model 0 ~ id	2	0	0	0	0	1	0.325	0.675
934	P40189	model 0 ~ id	2	0	0	0	0	1	0.445	0.555
936	P40227	model 0 ~ id	2	0	0	0	0	1	0.571	0.429
942	P41226	model 0 ~ id	2	0	0	0	0	1	0.164	0.836
950	P43235	model 0 ~ id	2	0	0	0	0	1	0.157	0.843
952	P43405	model 0 ~ id	2	0	0	0	0	1	0.262	0.738
956	P46108	model 0 ~ id	2	0	0	0	0	1	0.327	0.673
957	P46109	model 0 ~ id	2	0	0	0	0	1	0.147	0.853
959	P47755	model 0 ~ id	2	0	0	0	0	1	0.084	0.916
962	P48147	model 0 ~ id	2	0	0	0	0	1	0.196	0.804
964	P48304	model 0 ~ id	2	0	0	0	0	1	0.004	0.996
976	P49257	model 0 ~ id	2	0	0	0	0	1	0.775	0.225
978	P49588	model 0 ~ id	2	0	0	0	0	1	0.137	0.863
979	P49591	model 0 ~ id	2	0	0	0	0	1	0.12	0.88
982	P49721	model 0 ~ id	2	0	0	0	0	1	0.147	0.853
985	P49908	model 0 ~ id	2	0	0	0	0	1	0.297	0.703
987	P50453	model 0 ~ id	2	0	0	0	0	1	0.303	0.697
994	P51884	model 0 ~ id	2	0	0	0	0	1	0.612	0.388
995	P52209	model 0 ~ id	2	0	0	0	0	1	0.069	0.931
996	P52306	model 0 ~ id	2	0	0	0	0	1	0.069	0.931
999	P52788	model 0 ~ id	2	0	0	0	0	1	0.417	0.583
1001	P52799	model 0 ~ id	2	0	0	0	0	1	0.332	0.668
1007	P53634	model 0 ~ id	2	0	0	0	0	1	0.684	0.316
1009	P54577	model 0 ~ id	2	0	0	0	0	1	0.016	0.984
1013	P54920	model 0 ~ id	2	0	0	0	0	1	0.042	0.958
1014	P55000	model 0 ~ id	2	0	0	0	0	1	0.31	0.69
1015	P55056	model 0 ~ id	2	0	0	0	0	1	0.739	0.261
1017	P55072	model 0 ~ id	2	0	0	0	0	1	0.017	0.983
1022	P55291	model 0 ~ id	2	0	0	0	0	1	0.265	0.735
1026	P59666	model 0 ~ id	2	0	0	0	0	1	0.287	0.713
1030	P60842	model 0 ~ id	2	0	0	0	0	1	0.033	0.967
1031	P60953	model 0 ~ id	2	0	0	0	0	1	0.308	0.692
1035	P61081	model 0 ~ id	2	0	0	0	0	1	0.006	0.994
1036	P61086	model 0 ~ id	2	0	0	0	0	1	0.129	0.871
1041	P84077	model 0 ~ id	2	0	0	0	0	1	0.128	0.872
1043	P61626	model 0 ~ id	2	0	0	0	0	1	0.643	0.357
1047	P62136	model 0 ~ id	2	0	0	0	0	1	0.025	0.975
1051	P62805	model 0 ~ id	2	0	0	0	0	1	0.133	0.867
1054	P62942	model 0 ~ id	2	0	0	0	0	1	0.026	0.974
1055	P62993	model 0 ~ id	2	0	0	0	0	1	0.079	0.921
1067	P69892	model 0 ~ id	2	0	0	0	0	1	0.568	0.432
1069	P78324	model 0 ~ id	2	0	0	0	0	1	0.739	0.261
1070	P78371	model 0 ~ id	2	0	0	0	0	1	0.094	0.906
1073	P78536	model 0 ~ id	2	0	0	0	0	1	0.659	0.341
1077	P80511	model 0 ~ id	2	0	0	0	0	1	0.003	0.997
1079	P81172	model 0 ~ id	2	0	0	0	0	1	0.162	0.838
1080	P81605	model 0 ~ id	2	0	0	0	0	1	0.387	0.613
1089	Q02413	model 0 ~ id	2	0	0	0	0	1	0.273	0.727
1094	Q02952	model 0 ~ id	2	0	0	0	0	1	0.5	0.5
1095	Q02985	model 0 ~ id	2	0	0	0	0	1	0.787	0.213
1099	Q04446	model 0 ~ id	2	0	0	0	0	1	0.383	0.617
1104	Q05655	model 0 ~ id	2	0	0	0	0	1	0.091	0.909
1108	Q06124	model 0 ~ id	2	0	0	0	0	1	0.081	0.919
1109	Q06141	model 0 ~ id	2	0	0	0	0	1	0.263	0.737
1114	Q07075	model 0 ~ id	2	0	0	0	0	1	0.703	0.297
1116	Q07960	model 0 ~ id	2	0	0	0	0	1	0.134	0.866
1119	Q08345	model 0 ~ id	2	0	0	0	0	1	0.119	0.881
1121	Q08495	model 0 ~ id	2	0	0	0	0	1	0	1
1122	Q08554	model 0 ~ id	2	0	0	0	0	1	0.365	0.635
1123	Q08830	model 0 ~ id	2	0	0	0	0	1	0.277	0.723
1127	Q0ZGT2	model 0 ~ id	2	0	0	0	0	1	0.123	0.877
1128	Q10469	model 0 ~ id	2	0	0	0	0	1	0.385	0.615
1130	Q10472	model 0 ~ id	2	0	0	0	0	1	0.465	0.535
1131	Q12797	model 0 ~ id	2	0	0	0	0	1	0.204	0.796
1137	Q12882	model 0 ~ id	2	0	0	0	0	1	0.58	0.42
1138	Q12907	model 0 ~ id	2	0	0	0	0	1	0.548	0.452
1143	Q13217	model 0 ~ id	2	0	0	0	0	1	0.46	0.54
1147	Q13275	model 0 ~ id	2	0	0	0	0	1	0.346	0.654
1151	Q13444	model 0 ~ id	2	0	0	0	0	1	0.58	0.42
1153	Q13561	model 0 ~ id	2	0	0	0	0	1	0.046	0.954
1157	Q13740	model 0 ~ id	2	0	0	0	0	1	0.373	0.627
1159	Q13797	model 0 ~ id	2	0	0	0	0	1	0.295	0.705
1167	Q14204	model 0 ~ id	2	0	0	0	0	1	0.288	0.712
1171	Q14393	model 0 ~ id	2	0	0	0	0	1	0.01	0.99
1172	Q14508	model 0 ~ id	2	0	0	0	0	1	0.447	0.553
1175	Q14554	model 0 ~ id	2	0	0	0	0	1	0.256	0.744
1178	Q14624	model 0 ~ id	2	0	0	0	0	1	0.757	0.243
1181	Q14697	model 0 ~ id	2	0	0	0	0	1	0.492	0.508
1199	Q15485	model 0 ~ id	2	0	0	0	0	1	0.27	0.73
1205	Q15843	model 0 ~ id	2	0	0	0	0	1	0.001	0.999
1214	Q16610	model 0 ~ id	2	0	0	0	0	1	0.244	0.756
1220	Q16787	model 0 ~ id	2	0	0	0	0	1	0.515	0.485
1221	Q16832	model 0 ~ id	2	0	0	0	0	1	0.431	0.569
1222	Q16853	model 0 ~ id	2	0	0	0	0	1	0.633	0.367
1223	Q16881	model 0 ~ id	2	0	0	0	0	1	0.012	0.988
1225	Q27J81	model 0 ~ id	2	0	0	0	0	1	0.475	0.525
1230	Q504Y2	model 0 ~ id	2	0	0	0	0	1	0.444	0.556
1231	Q53RD9	model 0 ~ id	2	0	0	0	0	1	0.374	0.626
1239	Q5T6H7	model 0 ~ id	2	0	0	0	0	1	0.084	0.916
1241	Q5T987	model 0 ~ id	2	0	0	0	0	1	0.301	0.699
1244	Q5VU97	model 0 ~ id	2	0	0	0	0	1	0.105	0.895
1245	Q5VW32	model 0 ~ id	2	0	0	0	0	1	0.01	0.99
1252	Q6P179	model 0 ~ id	2	0	0	0	0	1	0.909	0.091
1254	Q6Q788	model 0 ~ id	2	0	0	0	0	1	0.477	0.523
1257	Q6UWP8	model 0 ~ id	2	0	0	0	0	1	0.291	0.709
1259	Q6UX71	model 0 ~ id	2	0	0	0	0	1	0.713	0.287
1262	Q6UXH0	model 0 ~ id	2	0	0	0	0	1	0.212	0.788
1263	Q6UXH9	model 0 ~ id	2	0	0	0	0	1	0.532	0.468
1264	Q6UXK5	model 0 ~ id	2	0	0	0	0	1	0.661	0.339
1265	Q6UY14	model 0 ~ id	2	0	0	0	0	1	0.326	0.674
1267	Q6WN34	model 0 ~ id	2	0	0	0	0	1	0.415	0.585
1273	Q76LX8	model 0 ~ id	2	0	0	0	0	1	0.434	0.566
1276	Q7L576	model 0 ~ id	2	0	0	0	0	1	0.024	0.976
1277	Q9H8S9	model 0 ~ id	2	0	0	0	0	1	0.199	0.801
1287	Q86SQ4	model 0 ~ id	2	0	0	0	0	1	0.646	0.354
1289	Q86T13	model 0 ~ id	2	0	0	0	0	1	0.687	0.313
1298	Q86X29	model 0 ~ id	2	0	0	0	0	1	0.234	0.766
1300	Q8IUI8	model 0 ~ id	2	0	0	0	0	1	0.189	0.811
1301	Q8IUK5	model 0 ~ id	2	0	0	0	0	1	0.426	0.574
1304	Q8IWK6	model 0 ~ id	2	0	0	0	0	1	0.368	0.632
1314	Q8N3T6	model 0 ~ id	2	0	0	0	0	1	0.183	0.817
1315	Q8N8Z6	model 0 ~ id	2	0	0	0	0	1	0.591	0.409
1316	Q8NBF2	model 0 ~ id	2	0	0	0	0	1	0.028	0.972
1319	Q8NBS9	model 0 ~ id	2	0	0	0	0	1	0.233	0.767
1322	Q8NEU8	model 0 ~ id	2	0	0	0	0	1	0.08	0.92
1327	Q8TD26	model 0 ~ id	2	0	0	0	0	1	0.244	0.756
1329	Q8TDQ7	model 0 ~ id	2	0	0	0	0	1	0.495	0.505
1335	Q8WUJ3	model 0 ~ id	2	0	0	0	0	1	0.382	0.618
1337	Q8WVQ1	model 0 ~ id	2	0	0	0	0	1	0.521	0.479
1338	Q8WWQ8	model 0 ~ id	2	0	0	0	0	1	0.404	0.596
1341	Q8WYP5	model 0 ~ id	2	0	0	0	0	1	0.976	0.024
1349	Q92686	model 0 ~ id	2	0	0	0	0	1	0.009	0.991
1351	Q92743	model 0 ~ id	2	0	0	0	0	1	0.256	0.744
1352	Q92765	model 0 ~ id	2	0	0	0	0	1	0.436	0.564
1356	Q92876	model 0 ~ id	2	0	0	0	0	1	0.522	0.478
1358	Q92954	model 0 ~ id	2	0	0	0	0	1	0.541	0.459
1359	Q92994	model 0 ~ id	2	0	0	0	0	1	0.634	0.366
1365	Q96CN7	model 0 ~ id	2	0	0	0	0	1	0.14	0.86
1370	Q96HC4	model 0 ~ id	2	0	0	0	0	1	0.146	0.854
1378	Q96KP4	model 0 ~ id	2	0	0	0	0	1	0.291	0.709
1380	Q96M86	model 0 ~ id	2	0	0	0	0	1	0.167	0.833
1389	Q99466	model 0 ~ id	2	0	0	0	0	1	0.308	0.692
1393	Q99674	model 0 ~ id	2	0	0	0	0	1	0.781	0.219
1394	Q99733	model 0 ~ id	2	0	0	0	0	1	0.059	0.941
1396	Q99832	model 0 ~ id	2	0	0	0	0	1	0.15	0.85
1402	Q9BQT9	model 0 ~ id	2	0	0	0	0	1	0.257	0.743
1406	Q9BS26	model 0 ~ id	2	0	0	0	0	1	0.701	0.299
1407	Q9BTY2	model 0 ~ id	2	0	0	0	0	1	0.938	0.062
1409	Q9BVJ6	model 0 ~ id	2	0	0	0	0	1	0.696	0.304
1410	Q9BWP8	model 0 ~ id	2	0	0	0	0	1	0.591	0.409
1413	Q9BXJ3	model 0 ~ id	2	0	0	0	0	1	0.219	0.781
1416	Q9BXX0	model 0 ~ id	2	0	0	0	0	1	0.337	0.663
1417	Q9BY76	model 0 ~ id	2	0	0	0	0	1	0.225	0.775
1421	Q9BZQ8	model 0 ~ id	2	0	0	0	0	1	0.253	0.747
1426	Q9GZT8	model 0 ~ id	2	0	0	0	0	1	0.565	0.435
1427	Q9GZX9	model 0 ~ id	2	0	0	0	0	1	0.184	0.816
1429	Q9H1U4	model 0 ~ id	2	0	0	0	0	1	0.685	0.315
1436	Q9H8L6	model 0 ~ id	2	0	0	0	0	1	0.477	0.523
1437	Q9H939	model 0 ~ id	2	0	0	0	0	1	0.26	0.74
1438	Q9H9K5	model 0 ~ id	2	0	0	0	0	1	0.497	0.503
1439	Q9HAT2	model 0 ~ id	2	0	0	0	0	1	0.259	0.741
1443	Q9HBW9	model 0 ~ id	2	0	0	0	0	1	0.918	0.082
1453	Q9NQS3	model 0 ~ id	2	0	0	0	0	1	0.511	0.489
1454	Q9NR12	model 0 ~ id	2	0	0	0	0	1	0.102	0.898
1455	Q9NR34	model 0 ~ id	2	0	0	0	0	1	0.198	0.802
1456	Q9NR99	model 0 ~ id	2	0	0	0	0	1	0.74	0.26
1458	Q9NRN5	model 0 ~ id	2	0	0	0	0	1	0.288	0.712
1461	Q9NS71	model 0 ~ id	2	0	0	0	0	1	0.556	0.444
1462	Q9NS98	model 0 ~ id	2	0	0	0	0	1	0.412	0.588
1463	Q9NSC7	model 0 ~ id	2	0	0	0	0	1	0.615	0.385
1466	Q9NTN9	model 0 ~ id	2	0	0	0	0	1	0.596	0.404
1468	Q9NUQ9	model 0 ~ id	2	0	0	0	0	1	0.514	0.486
1469	Q9NWV4	model 0 ~ id	2	0	0	0	0	1	0.064	0.936
1470	Q9NY15	model 0 ~ id	2	0	0	0	0	1	0.433	0.567
1471	Q9NY97	model 0 ~ id	2	0	0	0	0	1	0.293	0.707
1475	Q9NZK5	model 0 ~ id	2	0	0	0	0	1	0.433	0.567
1476	Q9NZP8	model 0 ~ id	2	0	0	0	0	1	0.441	0.559
1485	Q9UBQ7	model 0 ~ id	2	0	0	0	0	1	0.105	0.895
1494	Q9UHL4	model 0 ~ id	2	0	0	0	0	1	0.244	0.756
1497	Q9UIW2	model 0 ~ id	2	0	0	0	0	1	0.368	0.632
1498	Q9UJ14	model 0 ~ id	2	0	0	0	0	1	0.199	0.801
1511	Q9UN19	model 0 ~ id	2	0	0	0	0	1	0.014	0.986
1513	Q9UNF0	model 0 ~ id	2	0	0	0	0	1	0.11	0.89
1515	Q9UNW1	model 0 ~ id	2	0	0	0	0	1	0.498	0.502
1519	Q9UQ80	model 0 ~ id	2	0	0	0	0	1	0.043	0.957
1520	Q9Y219	model 0 ~ id	2	0	0	0	0	1	0.363	0.637
1522	Q9Y275	model 0 ~ id	2	0	0	0	0	1	0.26	0.74
1528	Q9Y5C1	model 0 ~ id	2	0	0	0	0	1	0.346	0.654
1537	Q9Y6W5	model 0 ~ id	2	0	0	0	0	1	0.031	0.969
11	A0A075B738	model 0 ~ seroT+id	2	0	1	0	0	1	0.034	0.697	0.269
19	P11940	model 0 ~ seroT+id	2	0	1	0	0	1	0.053	0.208	0.739
102	Q9NQ79	model 0 ~ seroT+id	2	0	1	0	0	1	0.007	0.791	0.201
210	P13501	model 0 ~ seroT+id	2	0	1	0	0	1	0.018	0.676	0.306
222	D6RF35	model 0 ~ seroT+id	2	0	1	0	0	1	0.014	0.962	0.023
435	O75339	model 0 ~ seroT+id	2	0	1	0	0	1	0.07	0.35	0.58
450	O94769	model 0 ~ seroT+id	2	0	1	0	0	1	0.037	0.214	0.75
531	P02763	model 0 ~ seroT+id	2	0	1	0	0	1	0.036	0.399	0.565
846	P25391	model 0 ~ seroT+id	2	0	1	0	0	1	0.014	0.369	0.617
918	P35754	model 0 ~ seroT+id	2	0	1	0	0	1	0.022	0.285	0.693
921	P35968	model 0 ~ seroT+id	2	0	1	0	0	1	0.144	0.57	0.286
1074	P78552	model 0 ~ seroT+id	2	0	1	0	0	1	0.035	0.394	0.572
1088	Q01973	model 0 ~ seroT+id	2	0	1	0	0	1	0.005	0.161	0.835
1133	Q12805	model 0 ~ seroT+id	2	0	1	0	0	1	0.015	0.652	0.333
1145	Q13231	model 0 ~ seroT+id	2	0	1	0	0	1	0.011	0.628	0.362
1156	Q13724	model 0 ~ seroT+id	2	0	1	0	0	1	0.103	0.232	0.665
1215	Q16620	model 0 ~ seroT+id	2	0	1	0	0	1	0.015	0.491	0.495
1288	Q86SR1	model 0 ~ seroT+id	2	0	1	0	0	1	0.049	0.46	0.491
1312	Q8IZP9	model 0 ~ seroT+id	2	0	1	0	0	1	0.044	0.26	0.696
1371	Q96HD1	model 0 ~ seroT+id	2	0	1	0	0	1	0.004	0.622	0.374
